# Supplementary material for: Binding of Nucleoid-Associated Protein Fis to DNA Is Regulated by DNA Breathing Dynamics
Source: PLoS Comput Biol. 2013 Jan 17;9(1):e1002881. doi: 10.1371/journal.pcbi.1002881 (PMC3547798; doi:10.1371/journal.pcbi.1002881)
Supplement: Table S1 — Previously characterized in vitro Fis binding sites. Information for all previously in vitro characterized Fis bindings site used in our analysis. Nucleotides located in bubble formation regions are highlighted in blue, while points-of-contact with DNA are highlighted in yellow. (XLSX) [file pcbi.1002881.s001.xlsx]

## Sheet: Table S1
ID	Original source ID	Position																													Pearson correlation with COP	Kd[nM]	Used for deriving COP profile	Source	Original source sequence
		-13	-12	-11	-10	-9	-8		-7	-6	-5	-4	-3	-2	-1	0	1	2	3	4	5	6	7		8	9	10	11	12	13
		Left flank							Bubble formation region																	Right flank
FIS1	F1*	A	A	A	T	T	T		G	T	T	T	G	A	A	T	T	T	T	G	A	G	C		A	A	A	T	T	T	0.87	0.2	TRUE	Stella S, Cascio D, & Johnson RC (2010) The shape of the DNA minor groove directs binding by the DNA-bending protein Fis. Genes Dev 24(8):814-826.	AAATTTGTTTGAATTTTGAGCAAATTT
FIS2	F29*	A	A	A	T	T	T		G	T	T	T	G	G	G	C	G	C	T	G	A	G	C		A	A	A	T	T	T	0.39	140	FALSE		AAATTTGTTTGGGCGCTGAGCAAATTT
FIS3	F3	A	A	A	T	T	T		T	T	T	G	T	A	A	T	T	T	G	T	A	G	T		A	A	A	T	T	T	0.31	8000	FALSE		AAATTTTTTGTAATTTGTAGTAAATTT
FIS4	F4	A	A	A	T	T	T		T	T	T	G	T	G	G	C	G	C	G	T	A	G	T		A	A	A	T	T	T	-0.78	10000	FALSE		AAATTTTTTGTGGCGCGTAGTAAATTT
FIS5	F5	A	A	A	T	T	T		A	T	T	T	G	A	A	T	T	T	T	G	A	G	T		A	A	A	T	T	T	0.4	4000	FALSE		AAATTTATTTGAATTTTGAGTAAATTT
FIS6	F6*	A	A	A	T	T	T		G	G	T	C	A	T	T	T	C	T	T	A	A	C	T		A	A	A	T	T	T	0.16	8	FALSE		AAATTTGGTCATTTCTTAACTAAATTT
FIS7	F24*	A	A	A	T	T	T		G	T	T	T	G	T	T	T	T	T	T	G	A	G	C		A	A	A	T	T	T	0.83	0.5	TRUE		AAATTTGTTTGTTTTTTGAGCAAATTT
FIS8	F25*	A	A	A	T	T	T		G	T	T	T	G	T	T	A	A	A	T	G	A	G	C		A	A	A	T	T	T	0.85	1	TRUE		AAATTTGTTTGTTAAATGAGCAAATTT
FIS9	F26*	A	A	A	T	T	T		G	T	T	T	G	A	A	A	A	A	T	G	A	G	C		A	A	A	T	T	T	0.87	0.5	TRUE		AAATTTGTTTGAAAAATGAGCAAATTT
FIS10	F27*	A	A	A	T	T	T		G	T	T	T	G	A	A	C	T	T	T	G	A	G	C		A	A	A	T	T	T	0.68	0.6	TRUE		AAATTTGTTTGAACTTTGAGCAAATTT
FIS11	F28	A	A	A	T	T	T		G	T	T	T	G	A	G	C	G	T	T	G	A	G	C		A	A	A	T	T	T	-0.11	56	FALSE		AAATTTGTTTGAGCGTTGAGCAAATTT
FIS12	F2*	A	A	A	T	T	T		G	T	T	T	A	A	A	T	T	T	T	G	A	G	C		A	A	A	T	T	T	0.9	0.2	TRUE		AAATTTGTTTAAATTTTGAGCAAATTT
FIS13	F18*	A	A	A	T	T	T		G	T	T	G	G	A	A	T	T	T	T	C	A	G	C		A	A	A	T	T	T	0.82	2	FALSE		AAATTTGTTGGAATTTTCAGCAAATTT
FIS14	F19	A	A	A	T	T	T		G	T	T	A	G	A	A	T	T	T	T	T	A	G	C		A	A	A	T	T	T	0.83	525	FALSE		AAATTTGTTAGAATTTTTAGCAAATTT
FIS15	F21*	A	A	A	T	T	T		G	T	T	T	C	A	A	T	T	T	G	G	A	G	C		A	A	A	T	T	T	0.73	40	FALSE		AAATTTGTTTCAATTTGGAGCAAATTT
FIS16	F22	A	A	A	T	T	T		G	T	T	G	C	A	A	T	T	T	G	C	A	G	C		A	A	A	T	T	T	0.59	2.4	FALSE		AAATTTGTTGCAATTTGCAGCAAATTT
FIS17	F23*	A	A	A	T	T	T		G	T	T	G	T	A	A	T	T	T	G	T	A	G	C		A	A	A	T	T	T	0.81	33	FALSE		AAATTTGTTGTAATTTGTAGCAAATTT
FIS18	1	G	A	T	C	T	A		G	C	T	C	A	A	A	T	T	T	T	G	A	G	C		T	A	T	A	G	C	0.835811	0.9	TRUE	Shao Y, Feldman-Cohen LS, & Osuna R (2008) Functional characterization of the Escherichia coli Fis-DNA binding sequence. J Mol Biol 376(3):771-785.)	GATCTAGCTCAAATTTTGAGCTATAGCT
FIS19	2	G	A	T	C	T	A		C	C	T	C	A	A	A	T	T	T	T	G	A	G	G		T	A	T	A	G	C	0.801651	2000	FALSE		GATCTACCTCAAATTTTGAGGTATAGCT
FIS20	3	G	A	T	C	T	A		T	C	T	C	A	A	A	T	T	T	T	G	A	G	A		T	A	T	A	G	C	0.441632	2000	FALSE		GATCTATCTCAAATTTTGAGATATAGCT
FIS21	4	G	A	T	C	T	A		A	C	T	C	A	A	A	T	T	T	T	G	A	G	T		T	A	T	A	G	C	0.559035	2000	FALSE		GATCTAACTCAAATTTTGAGTTATAGCT
FIS22	5	G	A	T	C	T	A		G	T	T	C	A	A	A	T	T	T	T	G	A	A	C		T	A	T	A	G	C	0.596878	3.1	FALSE		GATCTAGTTCAAATTTTGAACTATAGCT
FIS23	6	G	A	T	C	T	A		G	A	T	C	A	A	A	T	T	T	T	G	A	T	C		T	A	T	A	G	C	0.789002	5	FALSE		GATCTAGATCAAATTTTGATCTATAGCT
FIS24	7	G	A	T	C	T	A		G	G	T	C	A	A	A	T	T	T	T	G	A	C	C		T	A	T	A	G	C	0.798908	3.2	FALSE		GATCTAGGTCAAATTTTGACCTATAGCT
FIS25	8	G	A	T	C	T	A		G	C	G	C	A	A	A	T	T	T	T	G	C	G	C		T	A	T	A	G	C	0.811653	5.1	FALSE		GATCTAGCGCAAATTTTGCGCTATAGCT
FIS26	9	G	A	T	C	T	A		G	C	A	C	A	A	A	T	T	T	T	G	T	G	C		T	A	T	A	G	C	0.833789	1.7	FALSE		GATCTAGCACAAATTTTGTGCTATAGCT
FIS27	10	G	A	T	C	T	A		G	C	C	C	A	A	A	T	T	T	T	G	G	G	C		T	A	T	A	G	C	0.832489	7.9	FALSE		GATCTAGCCCAAATTTTGGGCTATAGCT
FIS28	11	G	A	T	C	T	A		G	C	T	G	A	A	A	T	T	T	T	C	A	G	C		T	A	T	A	G	C	0.845677	5.8	FALSE		GATCTAGCTGAAATTTTCAGCTATAGCT
FIS29	12	G	A	T	C	T	A		G	C	T	A	A	A	A	T	T	T	T	T	A	G	C		T	A	T	A	G	C	0.831828	2000	FALSE		GATCTAGCTAAAATTTTTAGCTATAGCT
FIS30	13	G	A	T	C	T	A		G	C	T	T	A	A	A	T	T	T	T	A	A	G	C		T	A	T	A	G	C	0.847713	2	FALSE		GATCTAGCTTAAATTTTAAGCTATAGCT
FIS31	14	G	A	T	C	T	A		G	C	T	A	A	C	A	T	T	G	T	T	A	G	C		T	A	T	A	G	C	0.506868	2000	FALSE		GATCTAGCTAACATTGTTAGCTATAGCT
FIS32	15	G	A	T	C	T	A		G	C	T	A	A	T	A	T	T	A	T	T	A	G	C		T	A	T	A	G	C	0.854371	2000	FALSE		GATCTAGCTAATATTATTAGCTATAGCT
FIS33	16	G	A	T	C	T	A		G	C	T	C	T	A	A	T	T	T	A	G	A	G	C		T	A	T	A	G	C	0.851616	870	FALSE		GATCTAGCTCTAATTTAGAGCTATAGCT
FIS34	17	G	A	T	C	T	A		G	C	T	C	C	A	A	T	T	T	G	G	A	G	C		T	A	T	A	G	C	0.685663	2000	FALSE		GATCTAGCTCCAATTTGGAGCTATAGCT
FIS35	18	G	A	T	C	T	A		G	C	T	C	G	A	A	T	T	T	C	G	A	G	C		T	A	T	A	G	C	0.648249	2.6	FALSE		GATCTAGCTCGAATTTCGAGCTATAGCT
FIS36	19	G	A	T	C	T	A		G	C	T	C	A	T	A	T	T	A	T	G	A	G	C		T	A	T	A	G	C	0.843318	2.3	FALSE		GATCTAGCTCATATTATGAGCTATAGCT
FIS37	20	G	A	T	C	T	A		G	C	T	C	A	C	A	T	T	G	T	G	A	G	C		T	A	T	A	G	C	0.557016	0.7	TRUE		GATCTAGCTCACATTGTGAGCTATAGCT
FIS38	21	G	A	T	C	T	A		G	C	T	C	A	G	A	T	T	C	T	G	A	G	C		T	A	T	A	G	C	0.686532	2.4	FALSE		GATCTAGCTCAGATTCTGAGCTATAGCT
FIS39	22	G	A	T	C	T	A		G	C	T	C	A	A	A	G	T	T	T	G	A	G	C		T	A	T	A	G	C	0.715541	0.5	TRUE		GATCTAGCTCAAAGTTTGAGCTATAGCT
FIS40	23	G	A	T	C	T	A		G	C	T	C	A	A	C	G	G	T	T	G	A	G	C		T	A	T	A	G	C	0.0576529	1.2	FALSE		GATCTAGCTCAACGGTTGAGCTATAGCT
FIS41	24	G	A	T	C	T	A		G	C	T	C	A	C	C	G	G	G	T	G	A	G	C		T	A	T	A	G	C	-0.345971	690	FALSE		GATCTAGCTCACCGGGTGAGCTATAGCT
FIS42	25	G	A	T	C	T	A		G	C	T	C	A	A	A	T	T	T	G	G	A	G	C		T	A	T	A	G	C	0.789002	1	TRUE		GATCTAGCTCAAATTTGGAGCTATAGCT
FIS43	26	G	A	T	C	T	A		G	C	T	C	A	A	A	T	T	T	T	G	A	G	G		T	A	T	A	G	C	0.736704	3	FALSE		GATCTAGCTCAAATTTTGAGGTATAGCT
FIS44	27	G	A	T	C	T	A		G	C	T	C	C	A	A	T	T	T	T	G	A	G	G		T	A	T	A	G	C	0.587166	2000	FALSE		GATCTAGCTCCAATTTTGAGGTATAGCT
FIS45	28	G	A	T	C	T	A		G	C	T	C	A	A	A	T	T	T	A	G	A	G	G		T	A	T	A	G	C	0.723155	2000	FALSE		GATCTAGCTCAAATTTAGAGGTATAGCT
FIS46	hin-D/hin-D	T	T	A	C	T	A		G	T	G	C	A	A	A	T	T	G	T	G	A	C	C		G	C	A	T	T	T	0.73	2	FALSE	Pan CQ, et al. (1996) Variable structures of Fis-DNA complexes determined by flanking DNAprotein contacts. J Mol Biol 264(4):675-695.	AGCTTACTAGTGCAAATTGTGACCGCATTTTTG
FIS47	lF/lF	T	A	T	G	T	A		G	T	C	T	G	T	T	T	T	T	T	A	T	G	C		A	A	A	A	T	C	0.68	2	FALSE		TATTATGTAGTCTGTTTTTTATGCAAAATCTAA
FIS48	hin/lF	T	A	T	G	T	A		G	T	G	C	A	A	A	T	T	G	T	G	A	C	C		A	A	A	A	T	C	0.52	2	FALSE		TATTATGTAGTGCAAATTGTGACCAAAATCTAA
FIS49	lF/hin-D	T	T	A	C	T	A		G	T	C	T	G	T	T	T	T	T	T	A	T	G	C		G	C	A	T	T	T	0.81	5	FALSE		AGCTTACTAGTCTGTTTTTTATGCGCATTTTTG
FIS50	hin-D	T	T	A	C	T	A		G	T	G	C	A	A	A	T	T	G	T	G	A	C	C		G	C	A	T	T	T	0.723023	2	FALSE		GCGCTTACTAGTGCAAATTGTGACCGCATTTTTGA
FIS51	hinD710	C	G	G	C	T	C		G	A	G	C	A	A	A	T	T	G	T	G	A	C	C		A	T	C	G	A	G	0.582537	2	FALSE		GTGTCGGCTCGAGCAAATTGTGACCATCGAGGCGA
FIS52	hinDLsym	T	T	A	C	T	A		G	A	G	C	A	A	A	T	T	G	T	G	A	C	C		A	G	T	A	A	A	0.604976	2	FALSE		ACCCTTACTAGAGCAAATTGTGACCAGTAAAGGGG
FIS53	hinD21	C	C	C	C	T	A		G	A	G	C	A	A	A	T	T	G	T	G	A	C	C		G	C	A	G	G	G	0.736813	2	FALSE		GATCCCCCTAGAGCAAATTGTGACCGCAGGGTACC
FIS54	hinD591	T	T	A	C	T	A		G	A	G	C	A	A	A	T	T	G	T	G	A	C	C		G	G	A	A	G	C	0.779567	2	FALSE		GCGCTTACTAGAGCAAATTGTGACCGGAAGCTTCC
FIS55	hin-P	T	T	C	G	G	G		G	A	G	C	A	A	A	T	T	G	T	G	A	C	C		A	A	A	A	T	A	0.533512	6	FALSE		TATATTCGGGGAGCAAATTGTGACCAAAATATCGA
FIS56	lF	T	A	T	G	T	A		G	A	G	C	A	A	A	T	T	G	T	G	A	C	C		A	A	A	A	T	C	0.55118	2	FALSE		GTATTATGTAGAGCAAATTGTGACCAAAATCTAAT
FIS57	lacP	G	A	G	T	T	A		G	A	G	C	A	A	A	T	T	G	T	G	A	C	C		A	C	C	C	C	A	0.637095	3	FALSE		ATGTGAGTTAGAGCAAATTGTGACCACCCCAGGCT
FIS58	oriE	C	C	T	T	T	T		G	A	G	C	A	A	A	T	T	G	T	G	A	C	C		A	C	A	T	G	T	0.625808	3	FALSE		CTGGCCTTTTGAGCAAATTGTGACCACATGTTCTT
