# Supplementary material for: Binding of Nucleoid-Associated Protein Fis to DNA Is Regulated by DNA Breathing Dynamics
Source: PLoS Comput Biol. 2013 Jan 17;9(1):e1002881. doi: 10.1371/journal.pcbi.1002881 (PMC3547798; doi:10.1371/journal.pcbi.1002881)
Supplement: Table S3 — Examined Fis binding sites' locations in the E. coli genome. (XLSX) [file pcbi.1002881.s003.xlsx]

## Sheet: Table S3
Source / Citation	Start	End	Fis binding site length	Included in the analysis
Grainger et al. (56)	126	175	50	TRUE
Kahramanoglou et al. (60) early-exponential phase	4135	4162	28	TRUE
Cho et al. (57)	14351	14400	50	TRUE
Cho et al. (57)	15401	15457	57	TRUE
Cho et al. (57)	19401	19457	57	TRUE
Cho et al. (57)	21626	21675	50	TRUE
Grainger et al. (56)	29336	29385	50	TRUE
Keseler et al. (66)	29386	29404	19	TRUE
Keseler et al. (66)	29439	29457	19	TRUE
Keseler et al. (66)	29466	29479	14	TRUE
Kahramanoglou et al. (60) mid-exponential phase	31300	31356	57	TRUE
Kahramanoglou et al. (60) mid-exponential phase	33433	33451	19	TRUE
Cho et al. (57)	36334	36383	50	TRUE
Cho et al. (57)	42284	42333	50	TRUE
Cho et al. (57)	57784	57833	50	TRUE
Cho et al. (57)	70159	70208	50	TRUE
Cho et al. (57)	77484	77603	120	TRUE
Cho et al. (57)	78559	78608	50	TRUE
Cho et al. (57)	81259	81308	50	TRUE
Cho et al. (57)	82209	82258	50	TRUE
Cho et al. (57)	89334	89383	50	TRUE
Cho et al. (57)	95784	95833	50	TRUE
Cho et al. (57)	102684	102733	50	TRUE
Grainger et al. (56)	107596	107645	50	TRUE
Cho et al. (57)	107859	107908	50	TRUE
Cho et al. (57)	109434	109483	50	TRUE
Kahramanoglou et al. (60) early-exponential phase	109820	109834	15	TRUE
Cho et al. (57)	121604	121583	-20	TRUE
Keseler et al. (66)	127681	127695	15	TRUE
Kahramanoglou et al. (60) early-exponential phase	129429	129467	39	TRUE
Keseler et al. (66)	131340	131354	15	TRUE
Cho et al. (57)	131421	131470	50	FALSE
Keseler et al. (66)	131438	131452	15	TRUE
Keseler et al. (66)	131482	131566	85	TRUE
Cho et al. (57)	136646	136695	50	TRUE
Cho et al. (57)	137071	137120	50	TRUE
Cho et al. (57)	141821	141870	50	TRUE
Cho et al. (57)	156576	156625	50	TRUE
Cho et al. (57)	157801	157857	57	TRUE
Cho et al. (57)	156026	156075	50	TRUE
Cho et al. (57)	156251	156300	50	TRUE
Cho et al. (57)	156776	156825	50	TRUE
Cho et al. (57)	167351	167400	50	TRUE
Kahramanoglou et al. (60) mid-exponential phase	176097	175424	-672	TRUE
Cho et al. (57)	176601	176657	57	TRUE
Cho et al. (57)	179026	179075	50	TRUE
Cho et al. (57)	185632	185681	50	TRUE
Cho et al. (57)	186357	186406	50	TRUE
Cho et al. (57)	191107	191156	15	TRUE
Cho et al. (57)	197157	197206	50	TRUE
Cho et al. (57)	200982	201031	50	TRUE
Cho et al. (57)	208577	208556	50	TRUE
Cho et al. (57)	222807	222856	50	TRUE
Keseler et al. (66)	223297	223311	15	TRUE
Cho et al. (57)	223332	223381	50	FALSE
Keseler et al. (66)	223344	223358	15	TRUE
Keseler et al. (66)	223387	223401	15	TRUE
Keseler et al. (66)	223407	223421	15	TRUE
Cho et al. (57)	232187	232236	50	TRUE
Cho et al. (57)	233987	234036	50	TRUE
Kahramanoglou et al. (60) mid-exponential phase	235708	235746	39	TRUE
Cho et al. (57)	236013	236062	50	TRUE
Cho et al. (57)	236763	236812	50	TRUE
Keseler et al. (66)	236830	236844	15	TRUE
Grainger et al. (56)	237994	238043	50	TRUE
Cho et al. (57)	239288	239337	50	TRUE
Cho et al. (57)	243413	243462	50	TRUE
Cho et al. (57)	246713	246762	50	TRUE
Kahramanoglou et al. (60) early-exponential phase	247706	247742	37	TRUE
Cho et al. (57)	251013	251062	50	TRUE
Kahramanoglou et al. (60) early-exponential phase	254117	254155	39	TRUE
Cho et al. (57)	256608	256587	-20	TRUE
Cho et al. (57)	258188	258237	50	TRUE
Cho et al. (57)	266814	266863	50	TRUE
Keseler et al. (66)	266992	262006	-4985	TRUE
Grainger et al. (56)	262292	262341	50	TRUE
Kahramanoglou et al. (60) early-exponential phase	268595	268669	75	TRUE
Cho et al. (57)	273189	273238	50	TRUE
Kahramanoglou et al. (60) early-exponential phase	280029	280066	38	TRUE
Cho et al. (57)	281414	281463	50	TRUE
Cho et al. (57)	283114	283163	50	TRUE
Cho et al. (57)	293065	293114	50	TRUE
Cho et al. (57)	301890	301939	50	TRUE
Cho et al. (57)	305715	305764	50	TRUE
Cho et al. (57)	311843	311892	50	TRUE
Cho et al. (57)	313093	313142	50	TRUE
Cho et al. (57)	315868	315917	50	FALSE
Kahramanoglou et al. (60) early-exponential phase	315892	315927	36	TRUE
Grainger et al. (56)	319207	319256	50	TRUE
Cho et al. (57)	323068	323117	50	TRUE
Cho et al. (57)	327443	327562	120	TRUE
Grainger et al. (56)	331566	331545	-20	TRUE
Cho et al. (57)	333418	333467	50	TRUE
Cho et al. (57)	333918	333967	50	TRUE
Cho et al. (57)	344468	344517	50	TRUE
Cho et al. (57)	345693	345742	50	TRUE
Cho et al. (57)	345568	345667	100	TRUE
Kahramanoglou et al. (60) early-exponential phase	346666	346211	-454	TRUE
Kahramanoglou et al. (60) early-exponential phase	351418	351440	23	TRUE
Cho et al. (57)	384256	384305	50	TRUE
Grainger et al. (56)	389546	389595	50	TRUE
Cho et al. (57)	393011	393060	50	TRUE
Kahramanoglou et al. (60) early-exponential phase	399584	399664	81	TRUE
Cho et al. (57)	407180	407229	50	TRUE
Kahramanoglou et al. (60) early-exponential phase	415639	415682	44	TRUE
Cho et al. (57)	418681	418730	50	TRUE
Keseler et al. (66)	424144	424158	15	TRUE
Cho et al. (57)	424231	424280	50	TRUE
Cho et al. (57)	428784	428833	50	TRUE
Kahramanoglou et al. (60) early-exponential phase	428971	428997	27	TRUE
Cho et al. (57)	439262	439311	50	TRUE
Cho et al. (57)	451162	451211	50	TRUE
Cho et al. (57)	460662	460666	5	TRUE
Cho et al. (57)	454162	454211	50	TRUE
Cho et al. (57)	455587	455636	50	TRUE
Kahramanoglou et al. (60) early-exponential phase	455669	455713	45	TRUE
Cho et al. (57)	458180	458229	50	TRUE
Keseler et al. (66)	460404	460418	15	TRUE
Keseler et al. (66)	460427	460441	15	TRUE
Keseler et al. (66)	460459	460473	15	TRUE
Keseler et al. (66)	460689	460703	15	TRUE
Kahramanoglou et al. (60) early-exponential phase	468072	468094	23	TRUE
Cho et al. (57)	471630	471679	50	TRUE
Cho et al. (57)	475655	475704	50	TRUE
Cho et al. (57)	483258	483307	50	TRUE
Kahramanoglou et al. (60) mid-exponential phase	487144	487185	42	TRUE
Cho et al. (57)	560583	560632	50	TRUE
Kahramanoglou et al. (60) early-exponential phase	565914	565958	45	TRUE
Cho et al. (57)	569233	569282	50	TRUE
Cho et al. (57)	576039	576088	50	TRUE
Kahramanoglou et al. (60) early-exponential phase	579869	579911	43	TRUE
Cho et al. (57)	510664	510713	50	TRUE
Cho et al. (57)	515164	515213	50	TRUE
Cho et al. (57)	516664	516213	-450	TRUE
Cho et al. (57)	522664	522713	50	TRUE
Cho et al. (57)	528989	529038	50	TRUE
Cho et al. (57)	600414	600463	50	TRUE
Cho et al. (57)	601389	601438	50	TRUE
Cho et al. (57)	601739	601788	50	TRUE
Cho et al. (57)	606289	606338	50	TRUE
Cho et al. (57)	609714	609763	50	TRUE
Kahramanoglou et al. (60) early-exponential phase	540571	540606	36	TRUE
Cho et al. (57)	560714	560763	50	TRUE
Cho et al. (57)	557214	557263	50	TRUE
Cho et al. (57)	558189	558238	50	TRUE
Cho et al. (57)	562114	562163	50	TRUE
Cho et al. (57)	562664	562713	50	TRUE
Cho et al. (57)	563839	563888	50	FALSE
Keseler et al. (66)	563854	563868	50	TRUE
Grainger et al. (56)	569555	569604	50	FALSE
Cho et al. (57)	569590	569639	50	TRUE
Grainger et al. (56)	570692	570741	50	TRUE
Cho et al. (57)	573841	573890	50	TRUE
Grainger et al. (56)	576021	576070	50	TRUE
Grainger et al. (56)	576641	576690	50	TRUE
Cho et al. (57)	576266	576315	50	TRUE
Cho et al. (57)	579078	579127	50	TRUE
Cho et al. (57)	579578	579627	50	TRUE
Cho et al. (57)	582740	582789	50	TRUE
Grainger et al. (56)	583672	583721	20	TRUE
Grainger et al. (56)	585677	585726	50	TRUE
Cho et al. (57)	592640	592689	50	TRUE
Cho et al. (57)	594515	594564	50	TRUE
Cho et al. (57)	606720	606769	50	TRUE
Kahramanoglou et al. (60) early-exponential phase	606875	606894	20	TRUE
Grainger et al. (56)	608767	608816	50	TRUE
Cho et al. (57)	608845	608894	50	TRUE
Cho et al. (57)	661670	661719	50	TRUE
Cho et al. (57)	661995	662044	50	TRUE
Grainger et al. (56)	629047	629096	50	TRUE
Cho et al. (57)	633271	633320	50	TRUE
Kahramanoglou et al. (60) mid-exponential phase	634428	634451	24	TRUE
Cho et al. (57)	634796	634845	50	TRUE
Kahramanoglou et al. (60) early-exponential phase	635244	635272	29	TRUE
Cho et al. (57)	636646	636695	50	TRUE
Kahramanoglou et al. (60) mid-exponential phase	640108	640145	38	TRUE
Cho et al. (57)	643481	643600	120	TRUE
Cho et al. (57)	646839	646888	50	TRUE
Cho et al. (57)	655174	655223	50	TRUE
Cho et al. (57)	658099	658148	50	TRUE
Cho et al. (57)	659824	659873	50	TRUE
Cho et al. (57)	666699	666748	50	TRUE
Cho et al. (57)	662274	662323	50	TRUE
Cho et al. (57)	665830	665879	50	TRUE
Cho et al. (57)	677055	677104	50	TRUE
Kahramanoglou et al. (60) mid-exponential phase	679010	679059	50	TRUE
Cho et al. (57)	685405	685454	50	TRUE
Cho et al. (57)	687130	687179	50	TRUE
Keseler et al. (66)	696447	696466	20	TRUE
Cho et al. (57)	696630	696679	50	TRUE
Cho et al. (57)	698575	698554	-20	TRUE
Cho et al. (57)	699430	699479	50	FALSE
Kahramanoglou et al. (60) early-exponential phase	699464	699579	116	TRUE
Cho et al. (57)	706080	705429	-650	TRUE
Cho et al. (57)	707480	707529	50	TRUE
Cho et al. (57)	711430	711479	50	TRUE
Cho et al. (57)	716205	716254	50	TRUE
Cho et al. (57)	723055	723104	50	TRUE
Cho et al. (57)	728855	728904	50	TRUE
Cho et al. (57)	735155	735204	50	TRUE
Cho et al. (57)	736280	736329	50	TRUE
Cho et al. (57)	737408	737457	50	TRUE
Kahramanoglou et al. (60) mid-exponential phase	737632	737672	41	TRUE
Cho et al. (57)	739558	739607	50	TRUE
Cho et al. (57)	745558	745607	50	TRUE
Kahramanoglou et al. (60) early-exponential phase	746676	746213	-462	TRUE
Cho et al. (57)	748083	748132	50	TRUE
Grainger et al. (56)	752193	752242	50	TRUE
Cho et al. (57)	752408	752457	50	TRUE
Cho et al. (57)	760833	760882	50	TRUE
Grainger et al. (56)	760973	754022	-6950	TRUE
Cho et al. (57)	763308	763357	50	TRUE
Cho et al. (57)	769758	769807	50	TRUE
Cho et al. (57)	774233	774282	50	TRUE
Cho et al. (57)	777033	777082	50	TRUE
Keseler et al. (66)	779655	779669	15	TRUE
Cho et al. (57)	781658	781707	50	TRUE
Grainger et al. (56)	782486	782605	120	TRUE
Cho et al. (57)	790908	790957	50	TRUE
Cho et al. (57)	797558	797607	50	TRUE
Cho et al. (57)	801233	801282	50	TRUE
Cho et al. (57)	803733	803782	50	TRUE
Cho et al. (57)	812608	812587	-20	TRUE
Cho et al. (57)	820890	820939	50	TRUE
Cho et al. (57)	825415	825464	50	TRUE
Cho et al. (57)	826965	827014	50	TRUE
Cho et al. (57)	835671	835720	50	TRUE
Cho et al. (57)	837396	837445	50	TRUE
Cho et al. (57)	841021	841070	50	TRUE
Cho et al. (57)	841596	841645	50	TRUE
Cho et al. (57)	847547	847596	50	TRUE
Grainger et al. (56)	848144	848193	50	FALSE
Keseler et al. (66)	848176	848190	15	TRUE
Keseler et al. (66)	848192	848206	15	TRUE
Cho et al. (57)	851572	851621	50	TRUE
Cho et al. (57)	852197	852246	50	FALSE
Kahramanoglou et al. (60) early-exponential phase	852232	852274	43	TRUE
Cho et al. (57)	874275	874324	50	TRUE
Cho et al. (57)	877700	877756	57	TRUE
Cho et al. (57)	882385	882434	50	TRUE
Cho et al. (57)	889929	889978	50	TRUE
Kahramanoglou et al. (60) early-exponential phase	892142	892158	17	TRUE
Kahramanoglou et al. (60) mid-exponential phase	892160	892208	49	TRUE
Cho et al. (57)	893004	893060	57	TRUE
Cho et al. (57)	895482	895601	120	TRUE
Cho et al. (57)	896257	896306	50	TRUE
Cho et al. (57)	900332	900381	50	TRUE
Cho et al. (57)	901757	901806	21	TRUE
Kahramanoglou et al. (60) mid-exponential phase	910516	910540	50	TRUE
Cho et al. (57)	915583	915632	50	TRUE
Kahramanoglou et al. (60) early-exponential phase	918168	918214	47	TRUE
Grainger et al. (56)	918319	918368	15	TRUE
Cho et al. (57)	920410	920459	50	TRUE
Cho et al. (57)	921785	921834	50	TRUE
Kahramanoglou et al. (60) early-exponential phase	923096	923116	21	TRUE
Cho et al. (57)	925148	925197	50	TRUE
Grainger et al. (56)	925594	925643	50	TRUE
Cho et al. (57)	933084	933133	50	TRUE
Keseler et al. (66)	940006	940020	15	TRUE
Keseler et al. (66)	940044	940062	15	TRUE
Keseler et al. (66)	940097	940111	15	TRUE
Cho et al. (57)	941609	941658	50	TRUE
Cho et al. (57)	947209	947258	50	TRUE
Kahramanoglou et al. (60) early-exponential phase	947468	947517	50	TRUE
Keseler et al. (66)	952797	952811	15	TRUE
Cho et al. (57)	960836	960885	50	TRUE
Cho et al. (57)	955836	955885	50	TRUE
Cho et al. (57)	959211	959260	50	TRUE
Kahramanoglou et al. (60) early-exponential phase	959319	959345	27	TRUE
Kahramanoglou et al. (60) early-exponential phase	960299	960328	30	TRUE
Cho et al. (57)	963666	963710	45	TRUE
Cho et al. (57)	965812	965866	55	TRUE
Cho et al. (57)	969262	969311	50	TRUE
Cho et al. (57)	974137	974186	50	TRUE
Cho et al. (57)	975637	975686	50	TRUE
Cho et al. (57)	976787	976836	50	TRUE
Kahramanoglou et al. (60) early-exponential phase	978751	978773	23	TRUE
Grainger et al. (56)	984432	984481	50	TRUE
Grainger et al. (56)	986276	986325	50	TRUE
Cho et al. (57)	986867	986916	50	TRUE
Keseler et al. (66)	1003944	1003958	15	TRUE
Cho et al. (57)	1005718	1005767	50	TRUE
Cho et al. (57)	1011018	1011067	50	TRUE
Cho et al. (57)	1012418	1012467	50	TRUE
Kahramanoglou et al. (60) mid-exponential phase	1014063	1014102	40	TRUE
Cho et al. (57)	1014768	1014817	50	TRUE
Cho et al. (57)	1026668	1026667	0	TRUE
Cho et al. (57)	1028236	1028285	50	TRUE
Grainger et al. (56)	1030562	1030661	100	TRUE
Cho et al. (57)	1030962	1031011	50	FALSE
Keseler et al. (66)	1030996	1031010	15	TRUE
Keseler et al. (66)	1031179	1031193	15	TRUE
Cho et al. (57)	1031607	1031586	-20	TRUE
Cho et al. (57)	1045787	1045136	-650	TRUE
Cho et al. (57)	1045812	1045866	55	TRUE
Cho et al. (57)	1047137	1047186	50	TRUE
Grainger et al. (56)	1057056	1057098	43	TRUE
Grainger et al. (56)	1057576	1057625	50	TRUE
Cho et al. (57)	1051787	1051836	50	TRUE
Kahramanoglou et al. (60) mid-exponential phase	1055200	1055217	18	TRUE
Cho et al. (57)	1056412	1056466	55	TRUE
Cho et al. (57)	1058987	1059036	50	TRUE
Grainger et al. (56)	1063802	1063851	50	TRUE
Cho et al. (57)	1063987	1064036	50	TRUE
Cho et al. (57)	1064437	1064486	50	TRUE
Cho et al. (57)	1073112	1073166	55	TRUE
Cho et al. (57)	1073437	1073486	50	TRUE
Cho et al. (57)	1074312	1074366	55	TRUE
Cho et al. (57)	1075787	1075836	50	TRUE
Cho et al. (57)	1078662	1078666	5	TRUE
Grainger et al. (56)	1080402	1080451	50	TRUE
Cho et al. (57)	1082212	1082266	55	TRUE
Cho et al. (57)	1087362	1087411	50	TRUE
Cho et al. (57)	1088437	1088486	50	TRUE
Cho et al. (57)	1089437	1089486	50	TRUE
Grainger et al. (56)	1090839	1090888	50	TRUE
Kahramanoglou et al. (60) early-exponential phase	1091092	1091126	35	TRUE
Grainger et al. (56)	1095137	1095186	50	TRUE
Cho et al. (57)	1096237	1096286	50	TRUE
Keseler et al. (66)	1096967	1096981	15	TRUE
Cho et al. (57)	1097437	1097486	50	TRUE
Cho et al. (57)	1103815	1103864	50	TRUE
Cho et al. (57)	1104765	1104814	50	TRUE
Cho et al. (57)	1107190	1107239	50	TRUE
Cho et al. (57)	1108940	1108989	50	TRUE
Cho et al. (57)	1115715	1115764	50	TRUE
Cho et al. (57)	1120567	1120546	-20	TRUE
Grainger et al. (56)	1128174	1128223	50	TRUE
Grainger et al. (56)	1128924	1128973	50	TRUE
Grainger et al. (56)	1129858	1129907	50	TRUE
Grainger et al. (56)	1130590	1130639	50	TRUE
Grainger et al. (56)	1131283	1131332	50	TRUE
Grainger et al. (56)	1132062	1132111	50	TRUE
Grainger et al. (56)	1132383	1132432	50	TRUE
Grainger et al. (56)	1134186	1134235	50	TRUE
Cho et al. (57)	1135660	1135702	43	TRUE
Cho et al. (57)	1135403	1135452	50	TRUE
Grainger et al. (56)	1139456	1139575	120	TRUE
Cho et al. (57)	1143979	1144028	50	TRUE
Grainger et al. (56)	1145825	1145874	50	TRUE
Cho et al. (57)	1160575	1160554	-20	TRUE
Cho et al. (57)	1154405	1154454	50	TRUE
Cho et al. (57)	1155180	1155229	50	TRUE
Keseler et al. (66)	1156837	1156851	15	TRUE
Keseler et al. (66)	1156863	1156877	15	TRUE
Keseler et al. (66)	1156902	1156916	15	FALSE
Cho et al. (57)	1156905	1156954	50	TRUE
Keseler et al. (66)	1156963	1156977	50	TRUE
Keseler et al. (66)	1156984	1156998	50	TRUE
Cho et al. (57)	1160055	1160104	50	TRUE
Cho et al. (57)	1164680	1164729	50	TRUE
Keseler et al. (66)	1165785	1165799	550	TRUE
Keseler et al. (66)	1165136	1165157	22	TRUE
Keseler et al. (66)	1165258	1165272	15	TRUE
Cho et al. (57)	1165580	1165629	50	TRUE
Cho et al. (57)	1179380	1179429	50	TRUE
Cho et al. (57)	1183412	1183466	55	TRUE
Cho et al. (57)	1185637	1185686	50	TRUE
Grainger et al. (56)	1196079	1196628	550	TRUE
Grainger et al. (56)	1197156	1197198	50	TRUE
Grainger et al. (56)	1198302	1198351	50	TRUE
Cho et al. (57)	1199776	1199825	50	TRUE
Cho et al. (57)	1207018	1207067	50	TRUE
Cho et al. (57)	1208843	1208892	50	TRUE
Grainger et al. (56)	1215552	1215601	50	TRUE
Cho et al. (57)	1216694	1216743	50	TRUE
Cho et al. (57)	1217994	1218043	50	TRUE
Cho et al. (57)	1222019	1222068	50	TRUE
Cho et al. (57)	1222894	1222943	50	TRUE
Grainger et al. (56)	1225579	1225558	-20	FALSE
Cho et al. (57)	1225519	1225568	50	TRUE
Cho et al. (57)	1226870	1226919	50	TRUE
Grainger et al. (56)	1228657	1228699	43	TRUE
Keseler et al. (66)	1229664	1229678	15	FALSE
Keseler et al. (66)	1229674	1229688	15	TRUE
Keseler et al. (66)	1229745	1229759	15	TRUE
Keseler et al. (66)	1229792	1229806	15	TRUE
Keseler et al. (66)	1229874	1229888	15	TRUE
Cho et al. (57)	1229970	1230019	50	TRUE
Cho et al. (57)	1232245	1232294	50	TRUE
Cho et al. (57)	1237920	1237969	50	TRUE
Cho et al. (57)	1239345	1239394	50	TRUE
Cho et al. (57)	1244095	1244144	50	TRUE
Cho et al. (57)	1246574	1246623	50	TRUE
Cho et al. (57)	1256024	1256073	50	TRUE
Kahramanoglou et al. (60) mid-exponential phase	1252140	1252157	18	TRUE
Cho et al. (57)	1260299	1260348	50	TRUE
Grainger et al. (56)	1255559	1255608	50	TRUE
Kahramanoglou et al. (60) mid-exponential phase	1257969	1257983	15	TRUE
Cho et al. (57)	1260874	1260923	50	TRUE
Cho et al. (57)	1266524	1266573	50	TRUE
Cho et al. (57)	1264056	1264098	43	TRUE
Cho et al. (57)	1266824	1266873	50	TRUE
Cho et al. (57)	1267356	1267398	43	TRUE
Cho et al. (57)	1271524	1271573	50	TRUE
Cho et al. (57)	1272124	1272173	50	TRUE
Keseler et al. (66)	1277103	1277121	19	TRUE
Keseler et al. (66)	1278920	1278934	15	TRUE
Keseler et al. (66)	1278957	1278971	15	TRUE
Cho et al. (57)	1286800	1286856	57	TRUE
Keseler et al. (66)	1286959	1286973	15	TRUE
Keseler et al. (66)	1286979	1286993	15	TRUE
Keseler et al. (66)	1287010	1287024	15	TRUE
Cho et al. (57)	1287300	1287356	57	TRUE
Cho et al. (57)	1290725	1290774	50	TRUE
Keseler et al. (66)	1292157	1292164	8	TRUE
Keseler et al. (66)	1292184	1292198	15	TRUE
Keseler et al. (66)	1292245	1292259	15	TRUE
Keseler et al. (66)	1292292	1292306	15	TRUE
Keseler et al. (66)	1292348	1292362	15	FALSE
Cho et al. (57)	1292357	1292399	43	TRUE
Keseler et al. (66)	1292417	1292431	15	TRUE
Keseler et al. (66)	1292456	1292470	15	TRUE
Grainger et al. (56)	1292668	1292667	0	TRUE
Grainger et al. (56)	1297527	1297576	50	TRUE
Keseler et al. (66)	1297671	1297685	15	TRUE
Keseler et al. (66)	1297697	1297711	15	TRUE
Keseler et al. (66)	1297777	1297791	15	TRUE
Grainger et al. (56)	1298723	1298772	50	TRUE
Grainger et al. (56)	1300510	1300559	50	TRUE
Cho et al. (57)	1308026	1308075	50	TRUE
Grainger et al. (56)	1308978	1309027	50	TRUE
Kahramanoglou et al. (60) mid-exponential phase	1326066	1326077	12	TRUE
Keseler et al. (66)	1328741	1328755	15	TRUE
Keseler et al. (66)	1328767	1328781	15	TRUE
Keseler et al. (66)	1328798	1328812	15	TRUE
Keseler et al. (66)	1328819	1328833	15	FALSE
Cho et al. (57)	1328827	1328876	50	FALSE
Keseler et al. (66)	1328840	1328854	15	TRUE
Keseler et al. (66)	1328868	1328882	15	TRUE
Keseler et al. (66)	1328903	1328917	15	TRUE
Keseler et al. (66)	1328935	1328956	22	TRUE
Keseler et al. (66)	1328967	1328981	15	TRUE
Keseler et al. (66)	1328987	1329001	15	TRUE
Keseler et al. (66)	1329016	1329030	15	TRUE
Cho et al. (57)	1330452	1330571	120	TRUE
Cho et al. (57)	1334863	1335662	800	TRUE
Cho et al. (57)	1336638	1336687	50	TRUE
Cho et al. (57)	1338388	1338437	50	TRUE
Cho et al. (57)	1342838	1342887	50	TRUE
Cho et al. (57)	1347413	1347462	50	TRUE
Cho et al. (57)	1348813	1348862	50	TRUE
Cho et al. (57)	1356790	1356839	50	TRUE
Cho et al. (57)	1357315	1357364	50	TRUE
Cho et al. (57)	1359215	1359264	50	TRUE
Cho et al. (57)	1366340	1366389	50	TRUE
Cho et al. (57)	1364890	1365639	750	TRUE
Cho et al. (57)	1368365	1368414	50	TRUE
Cho et al. (57)	1374165	1374214	50	TRUE
Cho et al. (57)	1374715	1374764	50	TRUE
Cho et al. (57)	1382116	1382165	50	TRUE
Cho et al. (57)	1387241	1387290	50	TRUE
Cho et al. (57)	1390791	1390840	50	TRUE
Cho et al. (57)	1393566	1393540	-25	TRUE
Cho et al. (57)	1395416	1395465	50	TRUE
Cho et al. (57)	1397041	1397090	50	TRUE
Grainger et al. (56)	1397714	1397763	50	TRUE
Keseler et al. (66)	1398383	1398397	15	TRUE
Cho et al. (57)	1399767	1399816	50	TRUE
Cho et al. (57)	1404017	1404066	50	TRUE
Cho et al. (57)	1412743	1412792	50	TRUE
Cho et al. (57)	1425812	1425866	55	TRUE
Cho et al. (57)	1433288	1433337	50	TRUE
Cho et al. (57)	1434263	1434312	50	TRUE
Cho et al. (57)	1435163	1435212	50	TRUE
Cho et al. (57)	1440738	1440787	50	TRUE
Cho et al. (57)	1444163	1444212	50	TRUE
Cho et al. (57)	1444688	1444737	50	TRUE
Cho et al. (57)	1457063	1457112	50	TRUE
Cho et al. (57)	1454488	1454607	120	TRUE
Cho et al. (57)	1462688	1462737	50	TRUE
Cho et al. (57)	1463438	1463487	50	TRUE
Cho et al. (57)	1474388	1474437	50	TRUE
Cho et al. (57)	1478897	1478946	50	TRUE
Cho et al. (57)	1484074	1484123	50	TRUE
Cho et al. (57)	1487417	1487466	50	TRUE
Kahramanoglou et al. (60) early-exponential phase	1487608	1487586	-21	TRUE
Cho et al. (57)	1489542	1489591	50	TRUE
Keseler et al. (66)	1560307	1560321	15	TRUE
Keseler et al. (66)	1560396	1560410	15	TRUE
Cho et al. (57)	1568477	1568526	50	TRUE
Cho et al. (57)	1570052	1570101	50	TRUE
Cho et al. (57)	1574332	1574381	50	TRUE
Cho et al. (57)	1575932	1575981	50	TRUE
Cho et al. (57)	1577107	1577156	50	TRUE
Kahramanoglou et al. (60) mid-exponential phase	1512918	1512939	22	TRUE
Cho et al. (57)	1513157	1513199	43	TRUE
Cho et al. (57)	1515570	1515556	-13	TRUE
Cho et al. (57)	1518175	1518224	50	TRUE
Cho et al. (57)	1521175	1521224	50	TRUE
Kahramanoglou et al. (60) mid-exponential phase	1522582	1522669	50	TRUE
Cho et al. (57)	1523957	1523999	50	TRUE
Cho et al. (57)	1525600	1525656	50	TRUE
Grainger et al. (56)	1527521	1527570	30	TRUE
Grainger et al. (56)	1527855	1527904	50	TRUE
Cho et al. (57)	1528606	1528655	50	TRUE
Cho et al. (57)	1600006	1600055	-650	TRUE
Cho et al. (57)	1602181	1602230	50	TRUE
Cho et al. (57)	1542031	1542080	550	TRUE
Cho et al. (57)	1543606	1543655	50	TRUE
Cho et al. (57)	1545117	1545166	50	TRUE
Cho et al. (57)	1556642	1556691	50	TRUE
Cho et al. (57)	1552917	1552966	50	TRUE
Cho et al. (57)	1560892	1560941	50	TRUE
Cho et al. (57)	1554467	1554516	50	TRUE
Cho et al. (57)	1557842	1557891	50	TRUE
Keseler et al. (66)	1570060	1570067	120	TRUE
Keseler et al. (66)	1570116	1570130	50	TRUE
Keseler et al. (66)	1570148	1570162	15	TRUE
Keseler et al. (66)	1570194	1570208	15	TRUE
Kahramanoglou et al. (60) mid-exponential phase	1574734	1574759	26	TRUE
Cho et al. (57)	1575112	1575166	55	TRUE
Cho et al. (57)	1576612	1576666	55	TRUE
Kahramanoglou et al. (60) mid-exponential phase	1578105	1578151	47	TRUE
Grainger et al. (56)	1579527	1579576	50	TRUE
Grainger et al. (56)	1581805	1581854	50	TRUE
Cho et al. (57)	1582262	1582311	50	TRUE
Cho et al. (57)	1594337	1594386	50	TRUE
Cho et al. (57)	1599012	1599066	55	TRUE
Kahramanoglou et al. (60) early-exponential phase	1599602	1599564	-37	TRUE
Cho et al. (57)	1599712	1599766	55	TRUE
Grainger et al. (56)	1609297	1609346	50	TRUE
Grainger et al. (56)	1666906	1666955	50	FALSE
Cho et al. (57)	1666912	1666966	55	TRUE
Cho et al. (57)	1667012	1667066	55	FALSE
Keseler et al. (66)	1667029	1667043	15	TRUE
Cho et al. (57)	1669062	1669111	50	TRUE
Grainger et al. (56)	1620607	1620656	50	TRUE
Grainger et al. (56)	1621159	1621208	50	TRUE
Cho et al. (57)	1629962	1630011	50	TRUE
Cho et al. (57)	1634824	1634873	50	TRUE
Cho et al. (57)	1635652	1635701	50	TRUE
Grainger et al. (56)	1636779	1636828	50	FALSE
Keseler et al. (66)	1636781	1636795	50	FALSE
Keseler et al. (66)	1636789	1636803	50	TRUE
Keseler et al. (66)	1636816	1636830	50	TRUE
Keseler et al. (66)	1636856	1636863	15	TRUE
Keseler et al. (66)	1636912	1636926	15	FALSE
Keseler et al. (66)	1636917	1636931	15	TRUE
Grainger et al. (56)	1639573	1639622	50	TRUE
Keseler et al. (66)	1644333	1644347	15	TRUE
Cho et al. (57)	1660470	1660519	50	TRUE
Cho et al. (57)	1654045	1654094	50	TRUE
Kahramanoglou et al. (60) mid-exponential phase	1657925	1657963	39	TRUE
Cho et al. (57)	1658520	1658569	50	TRUE
Cho et al. (57)	1666695	1666744	50	TRUE
Cho et al. (57)	1676845	1676894	50	TRUE
Cho et al. (57)	1677945	1677994	50	TRUE
Cho et al. (57)	1681620	1681669	50	TRUE
Kahramanoglou et al. (60) mid-exponential phase	1687142	1687191	50	TRUE
Cho et al. (57)	1687570	1687669	100	TRUE
Cho et al. (57)	1689045	1689094	50	TRUE
Cho et al. (57)	1689845	1689894	50	TRUE
Cho et al. (57)	1694620	1694669	50	TRUE
Cho et al. (57)	1695645	1695694	50	TRUE
Cho et al. (57)	1704696	1704745	50	TRUE
Grainger et al. (56)	1710398	1710447	50	TRUE
Cho et al. (57)	1710596	1710645	50	TRUE
Cho et al. (57)	1718971	1719020	50	TRUE
Cho et al. (57)	1720771	1720820	50	TRUE
Cho et al. (57)	1730790	1730839	50	TRUE
Cho et al. (57)	1732140	1732189	50	TRUE
Cho et al. (57)	1733465	1733514	50	TRUE
Kahramanoglou et al. (60) mid-exponential phase	1739631	1739660	30	TRUE
Cho et al. (57)	1740965	1741014	50	TRUE
Cho et al. (57)	1744365	1744414	50	TRUE
Cho et al. (57)	1746065	1745414	-650	TRUE
Cho et al. (57)	1747015	1747064	50	TRUE
Cho et al. (57)	1756065	1756614	550	TRUE
Grainger et al. (56)	1755926	1755975	50	TRUE
Grainger et al. (56)	1757560	1757609	50	TRUE
Cho et al. (57)	1759265	1759314	50	TRUE
Cho et al. (57)	1759940	1759989	50	TRUE
Grainger et al. (56)	1760674	1760723	50	TRUE
Cho et al. (57)	1763295	1763344	50	TRUE
Cho et al. (57)	1768170	1768219	50	TRUE
Cho et al. (57)	1772445	1772564	120	TRUE
Cho et al. (57)	1773920	1773969	50	TRUE
Cho et al. (57)	1778545	1778594	50	TRUE
Cho et al. (57)	1789172	1789221	50	TRUE
Grainger et al. (56)	1797244	1797293	50	TRUE
Grainger et al. (56)	1798072	1798121	50	TRUE
Grainger et al. (56)	1802195	1802244	50	TRUE
Cho et al. (57)	1803122	1803171	50	TRUE
Kahramanoglou et al. (60) early-exponential phase	1805574	1805560	-13	TRUE
Cho et al. (57)	1805722	1805771	50	TRUE
Kahramanoglou et al. (60) mid-exponential phase	1808113	1808144	32	TRUE
Cho et al. (57)	1808172	1808221	50	TRUE
Keseler et al. (66)	1811833	1811847	15	TRUE
Cho et al. (57)	1812229	1812278	50	TRUE
Cho et al. (57)	1819510	1819559	50	TRUE
Keseler et al. (66)	1820275	1820289	15	TRUE
Keseler et al. (66)	1820331	1820345	15	TRUE
Keseler et al. (66)	1820386	1820400	15	TRUE
Cho et al. (57)	1820885	1820934	50	TRUE
Cho et al. (57)	1821660	1821709	50	TRUE
Cho et al. (57)	1823735	1823784	50	TRUE
Cho et al. (57)	1832235	1832284	50	TRUE
Cho et al. (57)	1852810	1852859	50	TRUE
Cho et al. (57)	1856035	1856084	50	TRUE
Grainger et al. (56)	1857368	1857417	50	TRUE
Cho et al. (57)	1859885	1859934	50	TRUE
Grainger et al. (56)	1860408	1860457	50	TRUE
Cho et al. (57)	1868043	1868092	50	TRUE
Cho et al. (57)	1871593	1871642	50	TRUE
Cho et al. (57)	1877093	1877142	50	TRUE
Keseler et al. (66)	1878042	1878056	15	TRUE
Keseler et al. (66)	1878066	1878080	15	TRUE
Cho et al. (57)	1878243	1878292	50	TRUE
Cho et al. (57)	1881068	1881117	50	TRUE
Cho et al. (57)	1887843	1887892	50	TRUE
Kahramanoglou et al. (60) mid-exponential phase	1888173	1888194	50	TRUE
Cho et al. (57)	1890993	1891042	50	TRUE
Grainger et al. (56)	1891969	1892018	50	TRUE
Cho et al. (57)	1893770	1893819	50	TRUE
Cho et al. (57)	1894645	1894694	120	TRUE
Kahramanoglou et al. (60) early-exponential phase	1896360	1896380	50	TRUE
Cho et al. (57)	1896520	1896569	50	TRUE
Cho et al. (57)	1902695	1902744	50	TRUE
Kahramanoglou et al. (60) mid-exponential phase	1904156	1904178	23	TRUE
Cho et al. (57)	1904345	1904394	50	TRUE
Grainger et al. (56)	1905406	1905455	50	TRUE
Cho et al. (57)	1906920	1906969	50	TRUE
Kahramanoglou et al. (60) mid-exponential phase	1910214	1910246	33	TRUE
Kahramanoglou et al. (60) early-exponential phase	1914160	1914175	16	TRUE
Cho et al. (57)	1914345	1914394	50	TRUE
Cho et al. (57)	1919645	1919694	50	TRUE
Cho et al. (57)	1920045	1920094	50	TRUE
Cho et al. (57)	1920971	1921020	50	TRUE
Cho et al. (57)	1921521	1921570	50	TRUE
Cho et al. (57)	1924371	1924420	50	TRUE
Cho et al. (57)	1938569	1938548	-20	TRUE
Cho et al. (57)	1939099	1939148	50	TRUE
Cho et al. (57)	1940324	1940373	50	TRUE
Cho et al. (57)	1944274	1944323	50	TRUE
Cho et al. (57)	1951399	1951448	50	TRUE
Kahramanoglou et al. (60) mid-exponential phase	1951563	1951604	42	TRUE
Cho et al. (57)	1952099	1952148	50	TRUE
Cho et al. (57)	1960056	1960098	43	TRUE
Cho et al. (57)	1956569	1956548	-20	TRUE
Cho et al. (57)	1957799	1957848	50	TRUE
Cho et al. (57)	1958224	1958273	50	TRUE
Cho et al. (57)	1962556	1962598	43	TRUE
Cho et al. (57)	1967174	1967223	50	TRUE
Cho et al. (57)	1968356	1968398	43	FALSE
Grainger et al. (56)	1968380	1968429	50	TRUE
Cho et al. (57)	1969624	1969673	50	TRUE
Grainger et al. (56)	1970143	1970192	50	TRUE
Cho et al. (57)	1972556	1972598	50	TRUE
Grainger et al. (56)	1973016	1973065	50	TRUE
Grainger et al. (56)	1974456	1974568	113	TRUE
Cho et al. (57)	1975674	1975723	50	TRUE
Grainger et al. (56)	1977426	1977475	50	TRUE
Cho et al. (57)	1978874	1978923	50	TRUE
Cho et al. (57)	1980574	1980623	50	TRUE
Cho et al. (57)	1983252	1983301	50	FALSE
Kahramanoglou et al. (60) mid-exponential phase	1983281	1983326	46	TRUE
Cho et al. (57)	1986327	1986376	50	TRUE
Grainger et al. (56)	1986702	1986751	50	TRUE
Grainger et al. (56)	1987025	1987074	50	TRUE
Cho et al. (57)	1990052	1990101	50	TRUE
Grainger et al. (56)	1990584	1990633	50	TRUE
Grainger et al. (56)	1992894	1992943	50	TRUE
Cho et al. (57)	1993805	1993854	50	TRUE
Cho et al. (57)	1996005	1996054	50	TRUE
Cho et al. (57)	1997455	1997574	120	TRUE
Grainger et al. (56)	1998378	1998427	50	TRUE
Grainger et al. (56)	1998923	1998972	50	TRUE
Cho et al. (57)	1999680	1999729	50	TRUE
Grainger et al. (56)	1999739	1999788	50	TRUE
Cho et al. (57)	2000488	2000607	120	TRUE
Grainger et al. (56)	2000627	2000676	50	TRUE
Grainger et al. (56)	2001513	2001562	50	TRUE
Grainger et al. (56)	2002364	2002413	50	TRUE
Grainger et al. (56)	2003056	2003098	43	TRUE
Cho et al. (57)	2003123	2003172	50	TRUE
Grainger et al. (56)	2003441	2003560	120	TRUE
Cho et al. (57)	2004023	2004072	50	TRUE
Cho et al. (57)	2006248	2006297	50	TRUE
Kahramanoglou et al. (60) mid-exponential phase	2008230	2008255	26	TRUE
Grainger et al. (56)	2009416	2009465	50	TRUE
Grainger et al. (56)	2010183	2010232	50	TRUE
Cho et al. (57)	2010573	2010622	50	TRUE
Grainger et al. (56)	2011002	2011051	50	TRUE
Cho et al. (57)	2017398	2017447	50	TRUE
Cho et al. (57)	2019398	2019447	50	TRUE
Cho et al. (57)	2020798	2020847	50	TRUE
Grainger et al. (56)	2020882	2020931	50	TRUE
Kahramanoglou et al. (60) mid-exponential phase	2021406	2021434	29	TRUE
Cho et al. (57)	2025977	2026026	50	TRUE
Kahramanoglou et al. (60) mid-exponential phase	2026462	2026479	18	FALSE
Cho et al. (57)	2026477	2026526	50	TRUE
Cho et al. (57)	2027527	2027576	50	TRUE
Cho et al. (57)	2028102	2028151	50	TRUE
Cho et al. (57)	2030752	2030801	50	TRUE
Cho et al. (57)	2033527	2033576	50	TRUE
Grainger et al. (56)	2035919	2035968	50	TRUE
Cho et al. (57)	2036477	2036526	50	TRUE
Cho et al. (57)	2040577	2040626	50	TRUE
Cho et al. (57)	2042214	2042263	50	TRUE
Kahramanoglou et al. (60) mid-exponential phase	2048524	2048551	28	TRUE
Cho et al. (57)	2051414	2051463	50	TRUE
Cho et al. (57)	2055664	2055663	0	TRUE
Cho et al. (57)	2056380	2056429	50	TRUE
Cho et al. (57)	2057884	2057933	50	TRUE
Grainger et al. (56)	2059038	2059087	50	TRUE
Cho et al. (57)	2060284	2060333	50	TRUE
Cho et al. (57)	2064209	2064258	50	TRUE
Cho et al. (57)	2074136	2074185	50	TRUE
Cho et al. (57)	2080606	2080585	-20	TRUE
Cho et al. (57)	2085411	2085460	50	TRUE
Cho et al. (57)	2087661	2087660	0	TRUE
Kahramanoglou et al. (60) early-exponential phase	2091027	2091067	41	TRUE
Cho et al. (57)	2097422	2097471	50	TRUE
Cho et al. (57)	2099322	2099371	50	TRUE
Grainger et al. (56)	2099646	2099695	50	TRUE
Grainger et al. (56)	2101227	2101276	50	TRUE
Grainger et al. (56)	2101584	2101633	50	TRUE
Grainger et al. (56)	2101863	2101912	50	TRUE
Grainger et al. (56)	2103971	2104020	50	TRUE
Grainger et al. (56)	2104842	2104891	50	TRUE
Grainger et al. (56)	2106286	2106335	50	TRUE
Grainger et al. (56)	2107159	2107208	50	TRUE
Cho et al. (57)	2108008	2108057	50	TRUE
Cho et al. (57)	2110605	2110584	-20	TRUE
Cho et al. (57)	2112785	2112834	50	TRUE
Cho et al. (57)	2123066	2123110	45	TRUE
Kahramanoglou et al. (60) mid-exponential phase	2126970	2127009	40	TRUE
Cho et al. (57)	2128016	2128065	50	TRUE
Cho et al. (57)	2133541	2133590	50	TRUE
Cho et al. (57)	2137966	2138015	50	TRUE
Cho et al. (57)	2142691	2142740	50	TRUE
Cho et al. (57)	2145666	2145665	0	TRUE
Kahramanoglou et al. (60) mid-exponential phase	2156959	2156974	16	TRUE
Cho et al. (57)	2157116	2157165	50	TRUE
Cho et al. (57)	2154316	2154365	50	TRUE
Cho et al. (57)	2162866	2162915	50	TRUE
Kahramanoglou et al. (60) early-exponential phase	2163103	2163137	35	TRUE
Grainger et al. (56)	2172235	2172284	50	TRUE
Grainger et al. (56)	2172963	2173012	50	TRUE
Cho et al. (57)	2176341	2176390	50	TRUE
Cho et al. (57)	2176716	2176765	50	TRUE
Cho et al. (57)	2181066	2181115	50	TRUE
Cho et al. (57)	2185666	2185665	0	TRUE
Cho et al. (57)	2188266	2188315	50	TRUE
Cho et al. (57)	2191266	2191315	50	TRUE
Cho et al. (57)	2202691	2202740	50	TRUE
Cho et al. (57)	2208091	2208140	50	TRUE
Cho et al. (57)	2209541	2209590	19	TRUE
Cho et al. (57)	2212793	2212842	50	TRUE
Kahramanoglou et al. (60) early-exponential phase	2218773	2218795	23	TRUE
Cho et al. (57)	2220118	2220167	50	TRUE
Cho et al. (57)	2223443	2223562	120	TRUE
Cho et al. (57)	2224068	2224117	50	TRUE
Grainger et al. (56)	2226915	2226964	50	TRUE
Kahramanoglou et al. (60) mid-exponential phase	2230804	2230822	19	TRUE
Cho et al. (57)	2231718	2231767	50	TRUE
Cho et al. (57)	2239596	2239645	50	TRUE
Cho et al. (57)	2241371	2241420	50	TRUE
Cho et al. (57)	2262571	2262620	15	TRUE
Kahramanoglou et al. (60) mid-exponential phase	2266803	2266823	21	TRUE
Cho et al. (57)	2267196	2267245	50	TRUE
Grainger et al. (56)	2267352	2267401	50	TRUE
Cho et al. (57)	2276771	2276820	50	TRUE
Keseler et al. (66)	2284156	2284170	15	TRUE
Kahramanoglou et al. (60) early-exponential phase	2284459	2284563	105	TRUE
Cho et al. (57)	2284663	2284662	0	TRUE
Cho et al. (57)	2287038	2287087	50	TRUE
Cho et al. (57)	2293388	2293437	50	TRUE
Cho et al. (57)	2311425	2311474	50	TRUE
Cho et al. (57)	2313600	2313656	57	TRUE
Cho et al. (57)	2315175	2315224	50	TRUE
Cho et al. (57)	2317857	2317899	43	TRUE
Keseler et al. (66)	2337514	2337528	15	TRUE
Kahramanoglou et al. (60) early-exponential phase	2338111	2338156	46	TRUE
Cho et al. (57)	2339557	2339599	43	TRUE
Cho et al. (57)	2342100	2342156	57	TRUE
Keseler et al. (66)	2342447	2342466	20	TRUE
Keseler et al. (66)	2342571	2342515	-55	TRUE
Keseler et al. (66)	2342571	2342585	15	TRUE
Keseler et al. (66)	2342664	2342628	-35	TRUE
Keseler et al. (66)	2342642	2342656	15	TRUE
Cho et al. (57)	2342825	2342874	50	TRUE
Keseler et al. (66)	2357418	2357432	15	TRUE
Cho et al. (57)	2357478	2357527	50	FALSE
Keseler et al. (66)	2357482	2357566	85	TRUE
Keseler et al. (66)	2357600	2357544	-55	FALSE
Keseler et al. (66)	2357607	2357551	-55	TRUE
Keseler et al. (66)	2357579	2357593	15	TRUE
Keseler et al. (66)	2357632	2357646	15	TRUE
Cho et al. (57)	2352203	2352252	50	TRUE
Cho et al. (57)	2360329	2360378	50	TRUE
Cho et al. (57)	2366529	2366578	50	TRUE
Cho et al. (57)	2362104	2362160	57	TRUE
Cho et al. (57)	2366229	2366278	50	TRUE
Cho et al. (57)	2367879	2367928	50	TRUE
Cho et al. (57)	2369979	2370028	50	TRUE
Cho et al. (57)	2371579	2371628	50	TRUE
Grainger et al. (56)	2380704	2380760	57	TRUE
Cho et al. (57)	2382230	2382279	50	TRUE
Cho et al. (57)	2387880	2387929	50	TRUE
Cho et al. (57)	2397575	2397554	-20	TRUE
Grainger et al. (56)	2403030	2403079	50	TRUE
Keseler et al. (66)	2403488	2403572	85	TRUE
Keseler et al. (66)	2403548	2403562	15	TRUE
Keseler et al. (66)	2403585	2403599	15	TRUE
Cho et al. (57)	2403722	2403771	50	TRUE
Cho et al. (57)	2411097	2411146	50	TRUE
Cho et al. (57)	2411422	2411471	50	TRUE
Cho et al. (57)	2415447	2415566	120	TRUE
Cho et al. (57)	2418572	2418621	50	TRUE
Cho et al. (57)	2419372	2419421	50	TRUE
Kahramanoglou et al. (60) mid-exponential phase	2427286	2427322	37	TRUE
Cho et al. (57)	2428622	2428671	50	TRUE
Cho et al. (57)	2432297	2432346	50	TRUE
Cho et al. (57)	2433522	2433571	50	TRUE
Cho et al. (57)	2436567	2436546	-20	TRUE
Grainger et al. (56)	2439573	2439622	50	FALSE
Cho et al. (57)	2439597	2439646	50	TRUE
Cho et al. (57)	2445798	2445847	50	TRUE
Cho et al. (57)	2454048	2454097	50	TRUE
Cho et al. (57)	2454648	2454697	50	TRUE
Kahramanoglou et al. (60) early-exponential phase	2458946	2458986	41	TRUE
Cho et al. (57)	2459600	2459656	57	TRUE
Kahramanoglou et al. (60) mid-exponential phase	2462520	2462554	35	TRUE
Keseler et al. (66)	2464256	2464263	8	TRUE
Cho et al. (57)	2464303	2464352	50	TRUE
Grainger et al. (56)	2467766	2467810	45	TRUE
Cho et al. (57)	2468628	2468677	50	TRUE
Cho et al. (57)	2469278	2469327	50	TRUE
Cho et al. (57)	2474103	2474152	50	TRUE
Grainger et al. (56)	2474296	2474345	50	TRUE
Cho et al. (57)	2476078	2475427	-650	TRUE
Cho et al. (57)	2475803	2475852	50	TRUE
Grainger et al. (56)	2479101	2479157	57	TRUE
Grainger et al. (56)	2481197	2481246	50	TRUE
Cho et al. (57)	2482154	2482203	50	TRUE
Grainger et al. (56)	2484271	2484320	50	TRUE
Cho et al. (57)	2484629	2484678	50	TRUE
Kahramanoglou et al. (60) early-exponential phase	2484813	2484845	33	TRUE
Cho et al. (57)	2486574	2486560	-13	TRUE
Kahramanoglou et al. (60) early-exponential phase	2488432	2488452	21	TRUE
Cho et al. (57)	2563229	2563278	50	TRUE
Grainger et al. (56)	2563481	2563600	120	TRUE
Cho et al. (57)	2564404	2564460	57	TRUE
Kahramanoglou et al. (60) mid-exponential phase	2566679	2566701	23	TRUE
Cho et al. (57)	2568954	2569003	50	TRUE
Cho et al. (57)	2571654	2571703	15	TRUE
Cho et al. (57)	2512304	2512360	15	TRUE
Cho et al. (57)	2515779	2515828	50	TRUE
Keseler et al. (66)	2516344	2516358	15	TRUE
Cho et al. (57)	2516404	2516460	50	FALSE
Grainger et al. (56)	2516423	2516472	50	TRUE
Cho et al. (57)	2518804	2518860	57	FALSE
Keseler et al. (66)	2518825	2518839	15	TRUE
Keseler et al. (66)	2518846	2518860	15	TRUE
Keseler et al. (66)	2518866	2518880	15	TRUE
Grainger et al. (56)	2519731	2519780	50	TRUE
Grainger et al. (56)	2520544	2520593	50	TRUE
Cho et al. (57)	2529556	2529605	18	TRUE
Cho et al. (57)	2601156	2601205	50	TRUE
Grainger et al. (56)	2603417	2603466	50	TRUE
Cho et al. (57)	2607256	2607305	50	TRUE
Cho et al. (57)	2541333	2541382	50	TRUE
Kahramanoglou et al. (60) early-exponential phase	2542737	2542754	18	TRUE
Cho et al. (57)	2542885	2542934	50	TRUE
Cho et al. (57)	2545685	2545734	50	TRUE
Kahramanoglou et al. (60) early-exponential phase	2545275	2546010	736	TRUE
Cho et al. (57)	2557435	2557484	50	TRUE
Kahramanoglou et al. (60) mid-exponential phase	2551063	2551112	50	TRUE
Cho et al. (57)	2558485	2558604	120	TRUE
Cho et al. (57)	2566211	2566260	50	TRUE
Cho et al. (57)	2570562	2570661	100	TRUE
Cho et al. (57)	2576887	2576936	50	TRUE
Cho et al. (57)	2585788	2585837	50	TRUE
Cho et al. (57)	2588988	2589037	50	TRUE
Cho et al. (57)	2592813	2592862	50	TRUE
Kahramanoglou et al. (60) mid-exponential phase	2594576	2594608	33	TRUE
Grainger et al. (56)	2597766	2597810	45	TRUE
Kahramanoglou et al. (60) mid-exponential phase	2606479	2606526	48	TRUE
Cho et al. (57)	2607090	2607139	50	TRUE
Cho et al. (57)	2620791	2620840	50	TRUE
Grainger et al. (56)	2626237	2626286	50	TRUE
Cho et al. (57)	2626460	2626572	113	TRUE
Keseler et al. (66)	2632094	2632108	15	TRUE
Keseler et al. (66)	2632115	2632129	15	TRUE
Keseler et al. (66)	2632133	2632147	15	TRUE
Cho et al. (57)	2633278	2633327	50	TRUE
Cho et al. (57)	2641104	2641160	57	TRUE
Cho et al. (57)	2642279	2642328	50	TRUE
Cho et al. (57)	2652624	2652673	50	TRUE
Cho et al. (57)	2660027	2660076	50	TRUE
Cho et al. (57)	2662427	2662476	50	TRUE
Cho et al. (57)	2666627	2666676	50	TRUE
Cho et al. (57)	2669452	2669571	120	TRUE
Cho et al. (57)	2673277	2673326	50	TRUE
Cho et al. (57)	2692177	2692226	50	TRUE
Cho et al. (57)	2694572	2694551	-20	TRUE
Cho et al. (57)	2696677	2696726	50	TRUE
Grainger et al. (56)	2702045	2702094	50	TRUE
Cho et al. (57)	2708589	2708638	50	TRUE
Cho et al. (57)	2709889	2709938	50	TRUE
Keseler et al. (66)	2714548	2714562	15	TRUE
Keseler et al. (66)	2714655	2714669	15	TRUE
Keseler et al. (66)	2714697	2714711	15	TRUE
Cho et al. (57)	2714864	2715663	800	TRUE
Cho et al. (57)	2717039	2717088	50	TRUE
Grainger et al. (56)	2722721	2722770	50	TRUE
Grainger et al. (56)	2723419	2723468	50	TRUE
Grainger et al. (56)	2723878	2723927	50	TRUE
Keseler et al. (66)	2729604	2729548	-55	TRUE
Keseler et al. (66)	2729554	2729568	15	TRUE
Keseler et al. (66)	2729575	2729589	15	TRUE
Cho et al. (57)	2729819	2729868	50	TRUE
Cho et al. (57)	2732419	2732468	50	TRUE
Kahramanoglou et al. (60) early-exponential phase	2733647	2733690	44	TRUE
Grainger et al. (56)	2735241	2735290	50	TRUE
Cho et al. (57)	2738269	2738318	50	TRUE
Kahramanoglou et al. (60) mid-exponential phase	2739696	2739728	33	TRUE
Cho et al. (57)	2742394	2742443	50	TRUE
Cho et al. (57)	2745820	2745869	50	TRUE
Cho et al. (57)	2757545	2757594	50	TRUE
Cho et al. (57)	2760345	2760394	50	TRUE
Grainger et al. (56)	2754356	2754398	43	TRUE
Cho et al. (57)	2763411	2763460	50	TRUE
Cho et al. (57)	2764566	2764660	95	TRUE
Cho et al. (57)	2771192	2771241	50	TRUE
Grainger et al. (56)	2772306	2772355	50	TRUE
Cho et al. (57)	2776668	2776717	50	TRUE
Kahramanoglou et al. (60) early-exponential phase	2777005	2777022	18	TRUE
Kahramanoglou et al. (60) early-exponential phase	2779100	2779140	41	TRUE
Cho et al. (57)	2779268	2779317	50	TRUE
Cho et al. (57)	2787026	2787075	50	TRUE
Cho et al. (57)	2789801	2789857	57	TRUE
Cho et al. (57)	2792877	2792926	50	TRUE
Cho et al. (57)	2796877	2796926	50	TRUE
Cho et al. (57)	2800402	2800451	50	TRUE
Kahramanoglou et al. (60) early-exponential phase	2811023	2811066	44	TRUE
Cho et al. (57)	2812856	2812905	50	TRUE
Kahramanoglou et al. (60) mid-exponential phase	2816770	2816819	50	TRUE
Grainger et al. (56)	2817284	2817333	50	TRUE
Grainger et al. (56)	2817683	2817732	50	TRUE
Cho et al. (57)	2826056	2825405	-650	TRUE
Kahramanoglou et al. (60) early-exponential phase	2825408	2825436	29	TRUE
Cho et al. (57)	2827356	2827405	50	TRUE
Cho et al. (57)	2837556	2837605	50	TRUE
Kahramanoglou et al. (60) mid-exponential phase	2845423	2845441	19	TRUE
Cho et al. (57)	2846006	2846055	50	TRUE
Cho et al. (57)	2859157	2859206	50	TRUE
Kahramanoglou et al. (60) mid-exponential phase	2859634	2859663	30	TRUE
Cho et al. (57)	2863457	2863576	120	TRUE
Cho et al. (57)	2866032	2866081	25	TRUE
Grainger et al. (56)	2866287	2866336	50	TRUE
Cho et al. (57)	2873382	2873431	50	TRUE
Cho et al. (57)	2876032	2876081	50	TRUE
Cho et al. (57)	2879632	2879681	50	TRUE
Cho et al. (57)	2881800	2881856	57	TRUE
Cho et al. (57)	2883275	2883324	50	TRUE
Kahramanoglou et al. (60) early-exponential phase	2884183	2884207	25	TRUE
Cho et al. (57)	2884700	2884756	15	TRUE
Cho et al. (57)	2888028	2888077	50	TRUE
Cho et al. (57)	2901688	2901737	50	TRUE
Cho et al. (57)	2904663	2904662	0	TRUE
Cho et al. (57)	2909313	2909362	50	TRUE
Keseler et al. (66)	2909423	2909437	15	TRUE
Cho et al. (57)	2913338	2913387	50	TRUE
Cho et al. (57)	2923038	2923087	50	TRUE
Kahramanoglou et al. (60) mid-exponential phase	2923803	2923835	33	TRUE
Cho et al. (57)	2925513	2925562	50	TRUE
Cho et al. (57)	2933165	2933214	50	TRUE
Cho et al. (57)	2938348	2938397	50	TRUE
Cho et al. (57)	2939998	2940047	50	TRUE
Cho et al. (57)	2945173	2945222	50	TRUE
Cho et al. (57)	2947098	2947147	50	TRUE
Kahramanoglou et al. (60) early-exponential phase	2956784	2956808	25	TRUE
Cho et al. (57)	2955423	2955472	50	TRUE
Cho et al. (57)	2956700	2956756	57	TRUE
Kahramanoglou et al. (60) early-exponential phase	2963433	2963471	39	TRUE
Cho et al. (57)	2967475	2967524	50	TRUE
Cho et al. (57)	2978228	2978277	50	TRUE
Cho et al. (57)	2980228	2980277	50	TRUE
Cho et al. (57)	2984080	2984129	50	TRUE
Cho et al. (57)	2984780	2984829	50	TRUE
Cho et al. (57)	2985680	2985729	50	TRUE
Grainger et al. (56)	2989233	2989282	50	TRUE
Keseler et al. (66)	2997146	2997160	15	TRUE
Cho et al. (57)	2997257	2997299	43	TRUE
Cho et al. (57)	3003475	3003524	50	TRUE
Cho et al. (57)	3004054	3004103	50	TRUE
Cho et al. (57)	3005804	3005860	57	TRUE
Cho et al. (57)	3008154	3008203	50	TRUE
Kahramanoglou et al. (60) mid-exponential phase	3010162	3010189	28	TRUE
Kahramanoglou et al. (60) early-exponential phase	3015159	3015196	38	TRUE
Cho et al. (57)	3026004	3026060	57	TRUE
Kahramanoglou et al. (60) early-exponential phase	3029370	3029387	18	TRUE
Grainger et al. (56)	3037814	3037863	50	TRUE
Cho et al. (57)	3041327	3041376	50	TRUE
Cho et al. (57)	3044352	3044401	50	TRUE
Cho et al. (57)	3048702	3048751	50	TRUE
Cho et al. (57)	3052227	3052276	50	TRUE
Grainger et al. (56)	3060712	3060766	55	TRUE
Cho et al. (57)	3054627	3054676	50	TRUE
Cho et al. (57)	3067883	3067932	50	TRUE
Grainger et al. (56)	3069752	3069801	50	TRUE
Cho et al. (57)	3070708	3070757	50	TRUE
Cho et al. (57)	3071603	3071582	-20	TRUE
Grainger et al. (56)	3071871	3071920	50	TRUE
Grainger et al. (56)	3077190	3077239	50	TRUE
Kahramanoglou et al. (60) mid-exponential phase	3078781	3078810	30	TRUE
Kahramanoglou et al. (60) early-exponential phase	3079754	3079768	15	TRUE
Cho et al. (57)	3080771	3080820	50	TRUE
Cho et al. (57)	3084299	3084348	50	TRUE
Grainger et al. (56)	3086054	3086603	550	TRUE
Cho et al. (57)	3088224	3088273	50	TRUE
Kahramanoglou et al. (60) mid-exponential phase	3093146	3093192	47	TRUE
Cho et al. (57)	3095674	3095723	50	TRUE
Keseler et al. (66)	3098832	3098846	15	TRUE
Keseler et al. (66)	3098874	3098888	15	TRUE
Cho et al. (57)	3100624	3100673	50	TRUE
Cho et al. (57)	3102174	3102223	50	TRUE
Keseler et al. (66)	3108305	3108319	15	TRUE
Cho et al. (57)	3108413	3108462	50	TRUE
Cho et al. (57)	3111038	3111087	50	TRUE
Cho et al. (57)	3117213	3117262	50	TRUE
Grainger et al. (56)	3117337	3117386	50	TRUE
Cho et al. (57)	3120913	3120962	50	TRUE
Cho et al. (57)	3122588	3122637	50	TRUE
Keseler et al. (66)	3126601	3126615	15	FALSE
Cho et al. (57)	3126613	3126662	50	FALSE
Keseler et al. (66)	3126631	3126645	15	TRUE
Keseler et al. (66)	3126655	3126669	15	TRUE
Keseler et al. (66)	3126292	3126306	15	TRUE
Cho et al. (57)	3129288	3129337	50	TRUE
Cho et al. (57)	3134388	3134437	50	TRUE
Cho et al. (57)	3136663	3136662	0	TRUE
Cho et al. (57)	3146063	3146612	550	TRUE
Cho et al. (57)	3156663	3156212	-450	TRUE
Cho et al. (57)	3160322	3160371	50	TRUE
Cho et al. (57)	3156822	3156871	50	TRUE
Cho et al. (57)	3157472	3157521	50	TRUE
Cho et al. (57)	3159197	3159246	50	TRUE
Cho et al. (57)	3160747	3160796	50	TRUE
Kahramanoglou et al. (60) mid-exponential phase	3168026	3168057	32	TRUE
Cho et al. (57)	3169974	3170023	50	TRUE
Cho et al. (57)	3170727	3170776	50	TRUE
Cho et al. (57)	3177477	3177526	50	TRUE
Cho et al. (57)	3182927	3182976	50	TRUE
Grainger et al. (56)	3183420	3183469	43	TRUE
Cho et al. (57)	3191402	3191451	50	TRUE
Kahramanoglou et al. (60) early-exponential phase	3210688	3210723	36	TRUE
Cho et al. (57)	3213427	3213476	50	TRUE
Cho et al. (57)	3217302	3217351	50	TRUE
Keseler et al. (66)	3217352	3217366	15	TRUE
Kahramanoglou et al. (60) early-exponential phase	3236277	3236296	20	TRUE
Cho et al. (57)	3237360	3237402	43	TRUE
Cho et al. (57)	3257373	3257422	50	TRUE
Cho et al. (57)	3263176	3263225	50	TRUE
Cho et al. (57)	3265851	3265900	50	TRUE
Grainger et al. (56)	3266428	3266477	50	TRUE
Keseler et al. (66)	3268597	3268661	50	TRUE
Keseler et al. (66)	3268657	3268671	15	TRUE
Keseler et al. (66)	3268725	3268739	15	TRUE
Keseler et al. (66)	3268763	3268777	15	TRUE
Cho et al. (57)	3275745	3275794	50	TRUE
Cho et al. (57)	3301796	3301845	50	TRUE
Cho et al. (57)	3304671	3304720	50	TRUE
Cho et al. (57)	3314871	3315620	750	TRUE
Grainger et al. (56)	3316054	3316603	550	TRUE
Cho et al. (57)	3316271	3316320	50	TRUE
Keseler et al. (66)	3316380	3316394	15	TRUE
Grainger et al. (56)	3319306	3319355	50	TRUE
Grainger et al. (56)	3320081	3320130	50	TRUE
Cho et al. (57)	3320746	3320795	50	TRUE
Cho et al. (57)	3322566	3322545	-20	TRUE
Cho et al. (57)	3330146	3330195	50	TRUE
Grainger et al. (56)	3331169	3331218	50	TRUE
Cho et al. (57)	3334446	3334565	120	TRUE
Cho et al. (57)	3335646	3335695	50	TRUE
Cho et al. (57)	3338147	3338196	50	TRUE
Cho et al. (57)	3346697	3346246	-450	TRUE
Kahramanoglou et al. (60) early-exponential phase	3346327	3346356	30	TRUE
Grainger et al. (56)	3351909	3351958	50	TRUE
Cho et al. (57)	3352304	3352360	57	TRUE
Grainger et al. (56)	3358424	3358473	50	TRUE
Cho et al. (57)	3360204	3360260	57	TRUE
Cho et al. (57)	3366104	3366160	57	TRUE
Grainger et al. (56)	3362728	3362777	50	TRUE
Cho et al. (57)	3363529	3363578	50	TRUE
Cho et al. (57)	3365129	3365178	50	TRUE
Cho et al. (57)	3366959	3367008	50	TRUE
Cho et al. (57)	3371159	3371208	50	TRUE
Grainger et al. (56)	3371247	3371296	50	TRUE
Keseler et al. (66)	3371665	3371633	-31	TRUE
Keseler et al. (66)	3371656	3371674	19	TRUE
Keseler et al. (66)	3371685	3371703	19	TRUE
Cho et al. (57)	3375409	3375458	50	TRUE
Keseler et al. (66)	3376701	3376720	20	TRUE
Cho et al. (57)	3382579	3382558	-20	TRUE
Cho et al. (57)	3383960	3384002	43	TRUE
Kahramanoglou et al. (60) early-exponential phase	3384137	3384169	33	TRUE
Kahramanoglou et al. (60) mid-exponential phase	3386920	3386951	32	TRUE
Cho et al. (57)	3387628	3387677	50	TRUE
Cho et al. (57)	3399460	3399572	113	TRUE
Cho et al. (57)	3402603	3402652	50	TRUE
Keseler et al. (66)	3408040	3408054	15	TRUE
Keseler et al. (66)	3408118	3408132	15	TRUE
Keseler et al. (66)	3408160	3408174	15	TRUE
Keseler et al. (66)	3408178	3408192	15	TRUE
Keseler et al. (66)	3408219	3408233	15	TRUE
Keseler et al. (66)	3408286	3408300	15	TRUE
Cho et al. (57)	3408456	3408575	120	TRUE
Grainger et al. (56)	3410190	3410239	50	TRUE
Cho et al. (57)	3413707	3413756	50	TRUE
Cho et al. (57)	3418157	3418206	50	TRUE
Cho et al. (57)	3426907	3426956	50	TRUE
Keseler et al. (66)	3427133	3427147	15	TRUE
Keseler et al. (66)	3427160	3427167	8	TRUE
Keseler et al. (66)	3427188	3427202	15	TRUE
Keseler et al. (66)	3427206	3427220	15	TRUE
Keseler et al. (66)	3427236	3427257	22	TRUE
Cho et al. (57)	3433032	3433081	50	TRUE
Cho et al. (57)	3437082	3437131	50	TRUE
Grainger et al. (56)	3437989	3438038	50	TRUE
Grainger et al. (56)	3439052	3439101	50	TRUE
Grainger et al. (56)	3440403	3440452	50	TRUE
Grainger et al. (56)	3441134	3441183	50	TRUE
Grainger et al. (56)	3441674	3441723	50	TRUE
Grainger et al. (56)	3442385	3442434	50	TRUE
Grainger et al. (56)	3443401	3443457	57	TRUE
Grainger et al. (56)	3445782	3445131	-650	TRUE
Grainger et al. (56)	3446023	3446072	50	TRUE
Grainger et al. (56)	3446883	3446932	50	TRUE
Cho et al. (57)	3460922	3460971	50	TRUE
Cho et al. (57)	3465622	3465671	50	TRUE
Cho et al. (57)	3471447	3471566	120	TRUE
Cho et al. (57)	3472824	3472873	50	TRUE
Keseler et al. (66)	3483876	3483890	15	TRUE
Keseler et al. (66)	3483997	3484011	15	FALSE
Keseler et al. (66)	3483998	3484012	15	TRUE
Keseler et al. (66)	3484015	3484029	15	FALSE
Keseler et al. (66)	3484016	3484030	15	TRUE
Keseler et al. (66)	3484035	3484056	22	FALSE
Keseler et al. (66)	3484036	3484057	22	TRUE
Cho et al. (57)	3484374	3484423	50	TRUE
Cho et al. (57)	3484824	3484873	50	TRUE
Cho et al. (57)	3566474	3566523	50	TRUE
Keseler et al. (66)	3566860	3566874	15	TRUE
Keseler et al. (66)	3566905	3566919	45	TRUE
Keseler et al. (66)	3562024	3562038	50	TRUE
Cho et al. (57)	3570485	3570604	120	TRUE
Cho et al. (57)	3575712	3575766	55	TRUE
Cho et al. (57)	3519037	3519086	50	TRUE
Cho et al. (57)	3525887	3525936	50	TRUE
Cho et al. (57)	3600437	3600486	50	TRUE
Grainger et al. (56)	3607666	3607710	45	TRUE
Cho et al. (57)	3608163	3608212	50	TRUE
Cho et al. (57)	3556713	3556762	50	TRUE
Kahramanoglou et al. (60) early-exponential phase	3558600	3558557	-42	TRUE
Cho et al. (57)	3559814	3559863	50	TRUE
Cho et al. (57)	3560164	3560213	50	TRUE
Cho et al. (57)	3567567	3567546	-20	TRUE
Kahramanoglou et al. (60) early-exponential phase	3569042	3569074	33	TRUE
Cho et al. (57)	3575147	3575196	50	TRUE
Cho et al. (57)	3576222	3576271	50	TRUE
Cho et al. (57)	3589195	3589244	50	TRUE
Cho et al. (57)	3595674	3595723	50	TRUE
Cho et al. (57)	3607024	3607073	50	TRUE
Cho et al. (57)	3609274	3609323	50	TRUE
Cho et al. (57)	3661956	3661998	43	TRUE
Cho et al. (57)	3667324	3667373	50	TRUE
Grainger et al. (56)	3620739	3620788	50	TRUE
Cho et al. (57)	3621674	3621723	50	TRUE
Cho et al. (57)	3622574	3622623	50	TRUE
Cho et al. (57)	3623774	3623823	50	TRUE
Cho et al. (57)	3629374	3629423	50	TRUE
Grainger et al. (56)	3629888	3629937	50	TRUE
Grainger et al. (56)	3631817	3631866	50	TRUE
Cho et al. (57)	3633299	3633348	50	TRUE
Cho et al. (57)	3634224	3634273	50	TRUE
Cho et al. (57)	3639199	3639248	50	TRUE
Kahramanoglou et al. (60) early-exponential phase	3645712	3645732	21	TRUE
Cho et al. (57)	3646435	3646484	50	TRUE
Kahramanoglou et al. (60) early-exponential phase	3646589	3646626	38	TRUE
Cho et al. (57)	3646910	3646959	50	TRUE
Grainger et al. (56)	3656268	3656317	50	TRUE
Cho et al. (57)	3657135	3657184	50	TRUE
Cho et al. (57)	3655160	3655209	50	TRUE
Cho et al. (57)	3662435	3662484	50	TRUE
Cho et al. (57)	3664110	3664159	50	TRUE
Keseler et al. (66)	3665639	3665657	19	TRUE
Keseler et al. (66)	3665715	3665733	19	TRUE
Keseler et al. (66)	3665739	3665757	19	TRUE
Keseler et al. (66)	3665768	3665786	19	TRUE
Cho et al. (57)	3670265	3670314	50	TRUE
Cho et al. (57)	3672715	3672764	50	TRUE
Cho et al. (57)	3675590	3675639	50	TRUE
Cho et al. (57)	3677140	3677189	50	TRUE
Cho et al. (57)	3684015	3684064	50	TRUE
Cho et al. (57)	3694265	3694314	50	TRUE
Cho et al. (57)	3705919	3705968	50	TRUE
Keseler et al. (66)	3706786	3706800	15	TRUE
Cho et al. (57)	3706819	3706868	50	TRUE
Kahramanoglou et al. (60) early-exponential phase	3709786	3709805	20	TRUE
Grainger et al. (56)	3716890	3716939	50	TRUE
Grainger et al. (56)	3717555	3717604	50	TRUE
Cho et al. (57)	3723869	3723918	50	TRUE
Cho et al. (57)	3724669	3724668	0	TRUE
Keseler et al. (66)	3729001	3729019	19	FALSE
Keseler et al. (66)	3729008	3729026	19	TRUE
Keseler et al. (66)	3729104	3729122	19	TRUE
Grainger et al. (56)	3734585	3734634	50	TRUE
Cho et al. (57)	3735976	3736025	50	TRUE
Keseler et al. (66)	3754580	3754594	15	TRUE
Keseler et al. (66)	3754599	3754663	65	TRUE
Keseler et al. (66)	3754664	3754678	15	TRUE
Keseler et al. (66)	3754686	3754700	15	TRUE
Keseler et al. (66)	3754709	3754723	15	TRUE
Cho et al. (57)	3754751	3754800	50	TRUE
Cho et al. (57)	3755976	3756025	50	TRUE
Cho et al. (57)	3759302	3759351	50	TRUE
Cho et al. (57)	3760177	3760226	50	TRUE
Cho et al. (57)	3764652	3764701	50	TRUE
Cho et al. (57)	3770177	3770226	50	TRUE
Cho et al. (57)	3774652	3774701	50	TRUE
Cho et al. (57)	3790577	3790626	50	TRUE
Grainger et al. (56)	3794766	3794810	45	TRUE
Grainger et al. (56)	3795254	3796003	750	TRUE
Grainger et al. (56)	3797802	3797851	50	TRUE
Grainger et al. (56)	3799241	3799290	50	TRUE
Grainger et al. (56)	3800310	3800359	50	TRUE
Grainger et al. (56)	3801347	3801396	50	TRUE
Grainger et al. (56)	3805278	3806027	750	TRUE
Cho et al. (57)	3806306	3806355	50	TRUE
Cho et al. (57)	3815881	3815930	50	TRUE
Kahramanoglou et al. (60) early-exponential phase	3821736	3821775	40	TRUE
Cho et al. (57)	3831556	3831605	50	TRUE
Cho et al. (57)	3833081	3833130	50	TRUE
Cho et al. (57)	3834331	3834380	50	TRUE
Kahramanoglou et al. (60) early-exponential phase	3838708	3838739	32	TRUE
Cho et al. (57)	3839576	3839555	-20	TRUE
Cho et al. (57)	3841381	3841430	50	TRUE
Cho et al. (57)	3848831	3848880	50	TRUE
Cho et al. (57)	3854458	3854577	120	TRUE
Cho et al. (57)	3866958	3862007	-4950	TRUE
Cho et al. (57)	3865658	3865707	50	TRUE
Cho et al. (57)	3873393	3873442	50	TRUE
Keseler et al. (66)	3878228	3878242	15	TRUE
Keseler et al. (66)	3878275	3878289	50	TRUE
Cho et al. (57)	3896072	3896621	723	TRUE
Cho et al. (57)	3898372	3898421	50	TRUE
Keseler et al. (66)	3904740	3904754	15	TRUE
Keseler et al. (66)	3904765	3904779	50	TRUE
Cho et al. (57)	3913432	3913481	50	TRUE
Cho et al. (57)	3916607	3916656	50	TRUE
Grainger et al. (56)	3918755	3918804	50	TRUE
Kahramanoglou et al. (60) early-exponential phase	3925284	3926006	723	TRUE
Cho et al. (57)	3928482	3928601	120	TRUE
Cho et al. (57)	3935607	3935656	50	TRUE
Cho et al. (57)	3936632	3936681	50	TRUE
Cho et al. (57)	3939182	3939231	50	TRUE
Keseler et al. (66)	3939411	3939425	15	TRUE
Keseler et al. (66)	3939431	3939445	15	TRUE
Keseler et al. (66)	3939462	3939476	15	TRUE
Cho et al. (57)	3939577	3939556	-20	TRUE
Grainger et al. (56)	3945734	3945783	50	TRUE
Cho et al. (57)	3958086	3958135	50	TRUE
Cho et al. (57)	3963566	3963660	95	TRUE
Cho et al. (57)	3966012	3966066	55	TRUE
Cho et al. (57)	3968362	3968411	50	TRUE
Cho et al. (57)	3975487	3975606	120	TRUE
Cho et al. (57)	3978187	3978236	50	TRUE
Grainger et al. (56)	3979690	3979739	50	TRUE
Cho et al. (57)	3980187	3980236	50	TRUE
Keseler et al. (66)	3980305	3980319	15	TRUE
Cho et al. (57)	3980662	3980711	50	TRUE
Cho et al. (57)	3995865	3995914	50	TRUE
Cho et al. (57)	4008940	4008989	50	TRUE
Cho et al. (57)	4016690	4016239	-450	TRUE
Cho et al. (57)	4019865	4019914	50	TRUE
Cho et al. (57)	4021290	4021339	50	TRUE
Keseler et al. (66)	4029054	4029072	19	FALSE
Cho et al. (57)	4029067	4029116	50	TRUE
Cho et al. (57)	4031042	4031091	50	TRUE
Cho et al. (57)	4031942	4031991	50	TRUE
Cho et al. (57)	4032562	4032541	-20	TRUE
Keseler et al. (66)	4033122	4033136	15	TRUE
Keseler et al. (66)	4033144	4033158	15	TRUE
Keseler et al. (66)	4033164	4033178	15	TRUE
Keseler et al. (66)	4033184	4033198	15	TRUE
Cho et al. (57)	4033242	4033291	50	TRUE
Cho et al. (57)	4042300	4042356	57	TRUE
Kahramanoglou et al. (60) mid-exponential phase	4046780	4046817	38	TRUE
Cho et al. (57)	4056056	4056605	550	TRUE
Cho et al. (57)	4052031	4052080	50	TRUE
Keseler et al. (66)	4056678	4056692	15	TRUE
Cho et al. (57)	4056381	4056430	50	TRUE
Cho et al. (57)	4060281	4060330	50	TRUE
Cho et al. (57)	4071933	4071982	50	TRUE
Cho et al. (57)	4077708	4077757	50	TRUE
Cho et al. (57)	4085758	4085107	-650	TRUE
Kahramanoglou et al. (60) early-exponential phase	4088428	4088463	36	TRUE
Cho et al. (57)	4089908	4089957	50	TRUE
Cho et al. (57)	4099820	4099869	50	TRUE
Cho et al. (57)	4105270	4106019	750	TRUE
Grainger et al. (56)	4109708	4109757	50	TRUE
Grainger et al. (56)	4114510	4114559	50	TRUE
Grainger et al. (56)	4115172	4115221	50	TRUE
Cho et al. (57)	4118473	4118522	50	TRUE
Cho et al. (57)	4125148	4125197	50	TRUE
Cho et al. (57)	4126448	4126567	120	TRUE
Cho et al. (57)	4141773	4141822	50	TRUE
Cho et al. (57)	4143523	4143572	50	TRUE
Cho et al. (57)	4157148	4157197	50	TRUE
Keseler et al. (66)	4166358	4166372	15	TRUE
Cho et al. (57)	4166485	4166604	120	TRUE
Cho et al. (57)	4164010	4164059	50	TRUE
Keseler et al. (66)	4164240	4164254	15	TRUE
Keseler et al. (66)	4164281	4164295	15	TRUE
Keseler et al. (66)	4164312	4164326	15	TRUE
Cho et al. (57)	4173135	4173184	50	TRUE
Keseler et al. (66)	4173274	4173288	15	TRUE
Keseler et al. (66)	4173306	4173320	15	TRUE
Keseler et al. (66)	4173326	4173340	15	FALSE
Cho et al. (57)	4173335	4173384	50	TRUE
Grainger et al. (56)	4178046	4178095	50	TRUE
Grainger et al. (56)	4178582	4178631	50	TRUE
Cho et al. (57)	4178960	4179009	50	TRUE
Kahramanoglou et al. (60) early-exponential phase	4188565	4188528	-36	TRUE
Keseler et al. (66)	4197937	4197951	15	TRUE
Keseler et al. (66)	4197972	4197986	15	TRUE
Cho et al. (57)	4198024	4198073	50	FALSE
Keseler et al. (66)	4198024	4198038	15	TRUE
Keseler et al. (66)	4198098	4198112	15	TRUE
Keseler et al. (66)	4205709	4205723	15	TRUE
Keseler et al. (66)	4205736	4205757	22	TRUE
Keseler et al. (66)	4205762	4205776	15	TRUE
Keseler et al. (66)	4205778	4205792	15	TRUE
Keseler et al. (66)	4205807	4205821	15	TRUE
Cho et al. (57)	4205875	4205924	50	TRUE
Cho et al. (57)	4213572	4213551	-20	TRUE
Cho et al. (57)	4217202	4217251	50	TRUE
Grainger et al. (56)	4218479	4218528	50	TRUE
Cho et al. (57)	4229283	4229332	50	TRUE
Cho et al. (57)	4238408	4238457	50	TRUE
Grainger et al. (56)	4239847	4239896	50	TRUE
Keseler et al. (66)	4244427	4244445	19	TRUE
Keseler et al. (66)	4244594	4244662	69	TRUE
Kahramanoglou et al. (60) early-exponential phase	4260890	4260921	50	TRUE
Cho et al. (57)	4268367	4268416	50	TRUE
Cho et al. (57)	4272967	4273016	50	TRUE
Cho et al. (57)	4273667	4273716	50	TRUE
Cho et al. (57)	4276267	4276316	-55	TRUE
Kahramanoglou et al. (60) mid-exponential phase	4277940	4277955	16	TRUE
Grainger et al. (56)	4279727	4279776	50	TRUE
Grainger et al. (56)	4280544	4280593	50	TRUE
Cho et al. (57)	4280817	4280866	50	TRUE
Cho et al. (57)	4285443	4285562	120	FALSE
Keseler et al. (66)	4285466	4285480	15	TRUE
Keseler et al. (66)	4285575	4285519	-55	TRUE
Keseler et al. (66)	4285672	4285686	50	TRUE
Cho et al. (57)	4292118	4292167	50	TRUE
Cho et al. (57)	4295168	4295217	50	TRUE
Cho et al. (57)	4296563	4296542	-20	TRUE
Cho et al. (57)	4306443	4306562	120	TRUE
Cho et al. (57)	4309469	4309518	50	TRUE
Cho et al. (57)	4312994	4313043	50	TRUE
Cho et al. (57)	4323744	4323793	50	TRUE
Cho et al. (57)	4324694	4324743	50	TRUE
Keseler et al. (66)	4328342	4328356	15	TRUE
Keseler et al. (66)	4328382	4328396	15	TRUE
Cho et al. (57)	4328569	4328668	100	TRUE
Grainger et al. (56)	4328862	4328911	50	TRUE
Kahramanoglou et al. (60) mid-exponential phase	4333747	4333788	42	TRUE
Cho et al. (57)	4335564	4335543	-20	TRUE
Cho et al. (57)	4336319	4336368	50	TRUE
Cho et al. (57)	4338394	4338443	50	TRUE
Cho et al. (57)	4342394	4342443	50	TRUE
Cho et al. (57)	4345544	4345593	50	TRUE
Cho et al. (57)	4348298	4348347	50	TRUE
Cho et al. (57)	4354048	4354097	50	TRUE
Kahramanoglou et al. (60) early-exponential phase	4356260	4356297	38	TRUE
Cho et al. (57)	4360324	4360373	50	TRUE
Keseler et al. (66)	4360718	4360732	15	TRUE
Cho et al. (57)	4360924	4360973	50	TRUE
Cho et al. (57)	4366424	4366473	50	TRUE
Cho et al. (57)	4368274	4368323	50	TRUE
Cho et al. (57)	4373699	4373748	50	TRUE
Cho et al. (57)	4385899	4385948	50	TRUE
Cho et al. (57)	4390025	4390074	50	TRUE
Cho et al. (57)	4402558	4402607	50	TRUE
Kahramanoglou et al. (60) early-exponential phase	4406086	4406614	529	TRUE
Cho et al. (57)	4407033	4407082	50	TRUE
Cho et al. (57)	4419520	4419569	50	TRUE
Cho et al. (57)	4422995	4423044	50	TRUE
Kahramanoglou et al. (60) early-exponential phase	4425660	4425696	37	TRUE
Cho et al. (57)	4426045	4426094	50	TRUE
Grainger et al. (56)	4435400	4435456	57	TRUE
Cho et al. (57)	4436595	4436644	50	TRUE
Cho et al. (57)	4440222	4440271	50	TRUE
Keseler et al. (66)	4440279	4440297	19	TRUE
Keseler et al. (66)	4440315	4440333	19	TRUE
Kahramanoglou et al. (60) early-exponential phase	4440473	4440570	98	TRUE
Cho et al. (57)	4447997	4448046	50	TRUE
Kahramanoglou et al. (60) mid-exponential phase	4451518	4451566	49	TRUE
Cho et al. (57)	4452547	4452596	50	TRUE
Cho et al. (57)	4454572	4454621	50	TRUE
Cho et al. (57)	4460956	4466005	5050	TRUE
Grainger et al. (56)	4474303	4474352	50	TRUE
Cho et al. (57)	4476810	4476859	50	TRUE
Grainger et al. (56)	4478134	4478183	50	TRUE
Cho et al. (57)	4478488	4478607	120	TRUE
Cho et al. (57)	4480563	4480662	100	TRUE
Cho et al. (57)	4488263	4488312	50	TRUE
Keseler et al. (66)	4564327	4564341	15	TRUE
Cho et al. (57)	4564363	4564412	50	TRUE
Cho et al. (57)	4568038	4568087	50	TRUE
Kahramanoglou et al. (60) early-exponential phase	4568160	4568170	11	TRUE
Cho et al. (57)	4571413	4571462	50	TRUE
Cho et al. (57)	4571763	4571812	50	TRUE
Grainger et al. (56)	4572694	4572743	50	TRUE
Cho et al. (57)	4574013	4574062	50	TRUE
Cho et al. (57)	4518095	4518144	50	TRUE
Kahramanoglou et al. (60) early-exponential phase	4524434	4524457	24	TRUE
Cho et al. (57)	4525670	4525719	50	TRUE
Cho et al. (57)	4600120	4600169	50	TRUE
Cho et al. (57)	4603970	4604019	50	TRUE
Cho et al. (57)	4609045	4609094	50	TRUE
Cho et al. (57)	4609995	4540044	-69950	TRUE
Grainger et al. (56)	4543310	4543359	50	TRUE
Cho et al. (57)	4545771	4545820	50	TRUE
Cho et al. (57)	4556671	4556220	-450	TRUE
Cho et al. (57)	4556566	4556545	-20	TRUE
Cho et al. (57)	4557796	4557845	50	TRUE
Cho et al. (57)	4566397	4566446	50	TRUE
Cho et al. (57)	4566568	4566547	-20	TRUE
Cho et al. (57)	4566881	4566930	50	TRUE
Grainger et al. (56)	4569660	4569709	50	TRUE
Cho et al. (57)	4569856	4569905	50	TRUE
Cho et al. (57)	4578670	4578719	50	TRUE
Cho et al. (57)	4589024	4589073	50	TRUE
Kahramanoglou et al. (60) early-exponential phase	4599915	4599940	26	TRUE
Grainger et al. (56)	4602924	4602973	50	TRUE
Grainger et al. (56)	4603458	4603577	120	TRUE
Keseler et al. (66)	4604519	4604603	85	TRUE
Cho et al. (57)	4605656	4605698	43	TRUE
Keseler et al. (66)	4609157	4609175	19	TRUE
Keseler et al. (66)	4609238	4609256	19	TRUE
Cho et al. (57)	4609399	4609448	1	TRUE
Cho et al. (57)	4635956	4635998	1	TRUE
